# Supplementary material for: High taxonomic level fingerprint of the human intestinal microbiota by Ligase Detection Reaction - Universal Array approach
Source: BMC Microbiol. 2010 Apr 19;10:116. doi: 10.1186/1471-2180-10-116 (PMC2873488; doi:10.1186/1471-2180-10-116)
Supplement: Additional file 3 — Specificity tests of the HTF-Microbi.Array. Raw data of the specificity tests of the HTF-Microbi.Array. Each column represent a different sample, whose identification is reported as its label. On the left, the ZipCode, the probe name and ID are reported. "Type" is a numeric flag used for the classification of the probes: 1 is the hybridization control, 2 is the ligation control, 3 indicates the HTF-Microbi.Array probes, 4 are the unused ZipCodes and 5 is the Blank. "Numeric ID" is given to the probes according to their "type" and "Oligo ID" values. [file 1471-2180-10-116-S3.XLS]

## Sheet: Specificity tests data
Index	ID	Name	Oligo ID	Type	Numeric ID	B. longum 1	B. longum 2	C. difficile 1	C. difficile 2	Campylobacter 1	Campylobacter 2	Veillonella 1	Veillonella 2	B. breve 1	B. breve 2	B bifidum 1	B. bifidum 2	L. casei 1	L. casei 2	Yersinia 1	Yersinia 2	B. cereus 1	B. cereus 2	E. coli 1	E. coli 2	B. subtilis 1	B. subtilis 2	Proteus 1	Proteus 2	Prevotella 1	Prevotella 2	B. adolescentis 1	B. adolescentis 2	L. delbrueckii 1	L. delbrueckii 2	L. pentosus 1	L. pentosus 2	L. rahmnosus 1	L. rahmnosus 2	L. acidophilus 1	L. acidophilus 2	L. reuteri 1	L. reuteri 2	L. plantarum 1	L. plantarum 2	B. fragilis 1	B. fragilis 2	L. gasseri 1	L. gasseri 2
1	ZIP66	Hybridization c+	66	1	1	2142	63702	59209	60968	54786	45016	657	62721	1534	0	59945	43061	63565	62425	62572	62177	63898	64829	64745	60491	61818	61817	64019	62534	63827	60292	990	117	446	2640	568	1136	820	985	60517	59460	63261	63323	62607	65009	60906	60246	62493	60242
2	ZIP63	Ligation c+	63	2	2	32	92	146	281	3736	4686	133	310	115	159	366	268	470	239	302	165	228	129	966	3030	976	3497	1519	1436	933	3067	834	898	1806	1553	3400	1618	1412	241	1882	2930	3373	2213	1609	1645	1802	0	2511	2619
3	Blank	Blank	Blank	5	50	37	57	60	64	762	326	38	93	17	37	172	324	240	254	159	85	173	16253	91	170	62	92	79	94	93	294	53	1325	251	286	336	300	275	225	348	344	244	412	220	248	596	2168	4363	918
4	ZIP1		1	4	33	119	55	143	68	1139	601	58	164	30	55	338	200	292	263	209	226	205	95	103	124	150	107	45	69	88	86	105	117	308	591	455	286	422	1390	457	450	394	292	198	331	685	186	425	1023
5	ZIP2		2	4	34	344	57	75	69	1205	650	432	240	60	97	472	123	481	441	865	613	228	169	474	1031	582	321	156	373	80	108	1408	2424	309	366	1202	1281	751	510	677	564	2525	1130	6564	1274	900	767	490	757
6	ZIP3	BIFIDOBACTERIUM_LONGUM	3	3	3	24072	10330	109	64	631	280	57	133	1042	809	29656	200	698	315	145	124	173	96	90	168	80	110	69	68	59	118	325	623	298	334	1470	400	406	319	440	641	407	344	548	218	243	135	344	973
7	ZIP4	YERSINIA_ENTEROCOLITICA	4	3	4	858	523	270	451	2358	2177	447	492	210	253	2055	285	5007	2208	33428	33773	1009	687	2059	4123	654	745	794	2248	805	835	1537	1709	4072	6155	7897	8544	3132	5503	4094	4958	5005	4237	1618	4446	5947	0	13229	12705
8	ZIP5	PROTEUS	5	3	5	246	284	84	66	610	508	421	285	174	107	777	163	861	338	1661	1489	405	224	471	1900	1002	265	44258	40658	71	86	670	821	644	748	730	998	541	1079	1149	1182	1412	990	274	793	243	158	815	1326
9	ZIP1		1	4	33	78	68	145	128	919	578	108	125	56	75	173	27	278	239	197	175	255	121	264	125	84	110	89	61	79	67	96	82	284	392	445	373	311	748	506	637	472	333	247	322	346	242	596	993
10	ZIP2		2	4	34	261	190	96	88	742	776	356	297	216	194	528	192	2000	778	1371	863	310	157	218	824	274	698	442	447	87	80	318	607	277	396	773	1038	405	810	457	1002	2328	1746	574	525	880	0	447	1115
11	ZIP3	BIFIDOBACTERIUM_LONGUM	3	3	3	18605	12731	84	64	689	578	114	154	790	1130	389	75	610	188	123	133	231	96	107	109	74	77	48	53	58	74	244	543	326	317	1615	427	384	318	423	499	398	328	198	332	210	190	381	1229
12	ZIP4	YERSINIA_ENTEROCOLITICA	4	3	4	613	601	194	570	2887	2210	296	479	170	426	1506	324	4297	3016	36900	29730	2276	646	961	3193	622	876	1829	1578	657	391	1339	1775	2271	6120	8456	9966	4484	6855	4225	5301	4067	4529	2500	5524	7880	0	9179	14316
13	ZIP5	PROTEUS	5	3	5	246	315	56	76	549	543	371	708	136	243	994	204	841	717	1545	711	295	220	498	1896	207	232	37471	40646	60	79	468	1188	373	1110	698	314	1616	1297	1002	1277	1346	997	582	480	270	191	661	2639
14	Blank	Blank	Blank	5	50	42	87	55	143	1124	765	116	101	56	74	432	34	320	169	97	117	217	94	50	119	49	87	60	57	59	91	98	90	167	265	337	891	401	173	498	339	290	311	211	251	617	639	3757	1523
15	ZIP63	Ligation c+	63	2	2	248	136	66	252	1612	1159	336	531	110	112	488	89	389	229	204	222	312	109	406	3632	1015	3193	1996	1711	474	3028	505	1242	1728	4019	6347	3051	3328	5210	2269	2820	3236	1034	1677	1316	2478	0	2284	39629
16	ZIP66	Hybridization c+	66	1	1	53674	60381	63497	63304	60083	63437	65239	63948	61866	62664	64051	46163	61003	58708	62286	64448	60410	59460	59563	59479	65199	63545	61841	63427	61249	59890	58308	61537	64131	57581	62569	63417	61361	58271	62238	62729	62445	63687	64824	64416	61534	64588	60594	55596
17	ZIP6	CAMPYLOBACTER	6	3	6	46	83	54	86	18735	9899	53	0	105	0	203	116	290	122	186	143	181	152	232	178	96	90	82	100	57	78	70	71	195	250	326	263	993	246	453	444	439	425	205	274	400	247	1825	491
18	ZIP7	BACILLUS_CEREUS	7	3	7	56	44	68	118	416	714	98	145	24	26	763	418	697	1347	605	663	34575	18204	217	210	976	570	592	149	161	163	1641	732	1455	1878	3027	3627	2381	272	2693	3000	2344	1423	1099	1928	4536	3115	1397	3435
19	ZIP8	BACILLUS_SUBTILIS	8	3	8	165	81	80	92	506	481	79	148	43	58	196	137	278	194	184	178	175	107	115	118	41262	18981	212	75	69	94	55	109	202	375	335	341	410	737	2245	785	422	1281	139	172	224	242	555	1007
20	ZIP9	ENTEROCOCCUS_FAECALIS	9	3	9	43	27	220	118	612	487	76	125	32	23	667	128	407	266	143	204	284	64	68	96	677	182	33	92	88	85	68	68	575	1088	558	623	522	1132	396	532	2034	1263	253	897	292	161	426	636
21	ZIP10	ENTEROCOCCUS_FAECIUM	10	3	10	132	100	63	1157	563	363	59	157	37	67	499	134	234	592	97	135	262	118	87	111	210	94	50	49	39	90	140	219	282	466	455	300	747	292	408	568	373	509	266	304	233	174	539	608
22	ZIP12	LACTOBACILLUS_CASEI	12	3	11	61	46	54	46	680	365	58	122	21	34	200	44	34129	21950	160	162	153	73	53	130	79	90	37	55	49	111	57	102	320	459	573	417	28267	27911	391	602	1353	1320	373	185	670	300	423	679
23	ZIP14	LACTOBACILLUS_SALIVARIUS	14	3	12	221	143	412	342	476	432	84	139	26	83	447	115	305	491	478	367	224	235	104	494	592	619	75	88	49	68	205	268	388	401	796	620	525	758	1770	1517	634	487	283	419	531	280	1308	1652
24	ZIP15	FUSOBACTERIUM	15	3	13	367	236	156	90	593	495	157	220	238	125	374	178	309	219	334	435	224	218	78	2109	345	230	113	97	94	106	391	725	334	347	699	675	390	370	851	758	604	360	478	730	877	356	521	1034
25	ZIP6	CAMPYLOBACTER	6	3	6	53	56	62	55	18867	21640	737	172	130	59	409	36	195	154	401	159	210	93	108	125	58	96	80	81	60	58	68	70	260	423	509	280	259	661	486	365	306	294	371	252	352	219	346	934
26	ZIP7	BACILLUS_CEREUS	7	3	7	65	36	145	94	426	310	57	137	16	56	713	150	1973	445	622	409	40280	18841	280	598	392	996	85	240	230	115	736	711	1566	3504	3736	5330	2083	4883	3417	3908	1923	2083	979	964	4526	2157	1995	2435
27	ZIP8	BACILLUS_SUBTILIS	8	3	8	119	142	105	74	525	546	135	177	65	142	150	59	852	131	208	141	240	148	73	96	41662	37375	54	64	72	61	54	104	188	401	381	287	189	203	1208	1727	457	212	165	435	296	209	680	1110
28	ZIP9	ENTEROCOCCUS_FAECALIS	9	3	9	37	19	70	117	440	293	147	105	18	38	108	326	2295	1620	151	142	249	101	57	106	502	223	51	49	55	72	75	166	620	895	992	856	456	2917	550	357	1674	1740	776	498	343	232	320	855
29	ZIP10	ENTEROCOCCUS_FAECIUM	10	3	10	111	152	56	55	490	375	63	131	119	244	280	53	429	208	179	126	214	132	69	130	105	98	44	51	75	99	119	919	269	290	872	275	278	350	446	543	342	210	252	263	175	249	485	1278
30	ZIP12	LACTOBACILLUS_CASEI	12	3	11	53	49	73	87	626	463	34	146	23	39	201	88	38905	29075	97	126	501	68	92	75	60	286	64	59	55	71	100	100	242	583	776	293	32324	43714	357	442	1474	505	138	330	403	311	291	1480
31	ZIP14	LACTOBACILLUS_SALIVARIUS	14	3	12	56	109	275	552	542	644	83	127	43	71	893	203	427	267	280	227	354	158	88	355	340	138	129	100	62	72	157	325	212	609	783	588	399	609	752	1132	531	414	377	598	327	398	1128	1159
32	ZIP15	FUSOBACTERIUM	15	3	13	110	237	91	141	791	3460	193	226	148	274	1625	136	351	176	313	235	282	100	109	876	132	98	122	143	85	73	315	659	220	399	866	832	637	336	477	287	2490	322	751	522	902	698	1219	869
33	ZIP16	BACTEROIDES_PREVOTELLA	16	3	14	62	282	77	184	616	570	179	305	150	0	1295	505	1103	617	799	462	568	361	3195	1913	656	926	507	733	34446	35919	1524	818	1418	1634	763	1334	965	297	2966	1177	2849	1981	1204	986	25142	24932	2279	4481
34	ZIP17	CLOSTRIDIUM_PERFRINGENS	17	3	15	359	136	130	429	1402	837	114	280	103	126	745	526	1202	669	537	659	1194	607	1174	504	833	1040	144	307	289	361	706	834	3448	2154	1538	1827	1517	1446	2773	2059	2691	1842	1107	1394	950	713	2222	3636
35	ZIP18	CLOSTRIDIUM_DIFFICILE	18	3	16	39	21	24802	18537	500	399	52	88	23	31	736	174	1094	437	105	258	137	75	60	121	74	87	47	64	58	61	39	164	213	385	463	320	367	270	371	370	274	251	156	141	176	275	280	423
36	ZIP19	EUBACTERIUM_RECTALE	19	3	17	312	88	460	275	2676	777	112	198	45	97	748	296	504	277	385	372	361	258	213	411	249	312	205	216	212	282	205	325	680	892	1353	1103	629	814	1325	1477	1180	844	482	935	949	680	1534	2279
37	ZIP20	VEILLONELLA	20	3	18	535	167	729	300	626	403	21398	22217	190	107	1050	298	903	798	1333	1969	1920	742	620	1105	1141	1305	227	778	763	759	1461	1623	2974	2183	1224	1504	2208	3898	2784	2654	2876	3231	470	2810	2649	1189	2157	4279
38	ZIP21		21	4	35	45	31	71	53	498	383	68	125	21	40	105	50	324	166	104	143	133	80	491	212	57	78	1338	62	83	93	61	383	234	277	348	320	252	368	398	396	268	327	260	178	269	426	371	791
39	ZIP22	CLOSTRIDIUM_XIV	22	3	19	46	37	85	40	528	407	42	128	22	52	267	53	349	137	131	138	118	52	78	75	61	66	41	37	74	96	84	119	353	278	335	280	255	237	306	406	309	266	168	194	300	314	283	386
40	ZIP23		23	4	36	41	32	57	64	454	276	44	119	19	34	179	52	216	169	162	84	132	47	63	81	57	43	45	49	85	60	65	87	232	397	327	305	201	261	362	500	221	8773	130	192	245	163	279	990
41	ZIP16	BACTEROIDES_PREVOTELLA	16	3	14	516	496	424	137	807	624	498	670	431	209	1186	574	1622	1579	681	1717	755	614	161	1980	337	967	411	623	37130	38108	757	1612	1496	1741	1450	1460	1318	4570	3349	3407	3150	2955	911	952	20346	20999	1989	4069
42	ZIP17	CLOSTRIDIUM_PERFRINGENS	17	3	15	315	286	550	426	1604	1179	404	437	216	306	690	392	1890	727	599	751	1380	509	190	927	397	1020	70	226	311	254	323	866	1357	3007	1558	1819	1326	2974	2209	2806	2562	2014	1032	1190	898	710	1990	2657
43	ZIP18	CLOSTRIDIUM_DIFFICILE	18	3	16	55	31	24940	17228	440	234	39	105	29	39	149	42	203	114	152	135	151	71	57	98	48	73	36	206	60	84	64	155	207	1333	339	325	333	209	404	389	211	224	148	340	149	219	264	496
44	ZIP19	EUBACTERIUM_RECTALE	19	3	17	77	154	307	320	2125	1319	330	205	109	234	523	96	503	367	301	342	377	202	142	431	154	407	157	199	166	246	142	853	615	987	1169	866	796	829	1443	1177	1022	911	661	681	796	560	1379	2080
45	ZIP20	VEILLONELLA	20	3	18	134	302	71	453	615	641	21817	26656	137	369	3686	568	4218	2714	1245	1388	754	739	95	1334	950	1611	515	660	633	521	484	1895	1993	2951	1959	2447	2225	4958	2400	2744	3120	1867	1554	1157	2786	2941	1879	4017
46	ZIP21		21	4	35	40	40	56	48	326	368	66	143	21	36	142	39	354	247	96	139	166	116	58	146	65	100	51	463	54	69	46	81	278	297	618	363	352	250	291	374	267	199	185	222	226	259	273	456
47	ZIP22	CLOSTRIDIUM_XIV	22	3	19	50	23	37	47	493	1338	44	94	19	59	365	55	227	167	102	117	117	57	77	105	60	76	39	44	75	66	68	68	194	426	627	518	554	225	292	347	207	260	255	248	224	198	235	479
48	ZIP23		23	4	36	80	38	146	49	411	181	53	90	14	463	211	44	333	158	100	82	191	65	53	84	78	70	49	95	43	68	8488	66	134	243	376	341	234	227	863	431	1133	194	200	278	201	139	778	631
49	ZIP24		24	4	37	54	56	54	100	608	405	51	144	30	0	196	635	347	167	203	119	171	260	155	796	133	112	72	65	64	109	99	175	456	399	775	377	750	282	711	516	637	471	241	504	380	324	956	884
50	ZIP27		27	4	38	208	136	90	240	1397	946	110	181	79	90	203	1651	366	251	302	232	543	274	296	371	146	201	67	123	133	216	275	204	516	848	785	816	495	739	1922	814	931	718	421	506	1236	933	1752	2878
51	ZIP28		28	4	39	48	28	71	81	405	353	40	170	20	29	150	1763	429	186	146	664	128	184	66	95	61	75	45	60	76	66	80	73	221	350	341	252	320	219	372	464	209	285	107	225	235	322	264	381
52	ZIP29		29	4	40	47	25	72	68	399	355	52	134	26	24	171	42	290	140	127	104	140	96	89	110	53	87	46	59	52	85	58	81	162	426	327	276	271	344	314	478	182	211	131	169	190	546	288	307
53	ZIP31		31	4	41	47	15	44	58	563	265	57	121	23	36	1239	36	224	239	91	94	113	83	62	106	55	46	87	32	748	63	39	68	220	337	319	647	255	242	298	397	187	28007	151	188	390	154	306	434
54	ZIP32	BACILLUS_CLAUSII	32	3	20	42	24	100	37	623	509	47	97	15	57	160	30	224	171	96	81	95	44	49	102	62	73	128	63	51	62	46	79	166	359	326	747	218	170	318	219	212	200	116	166	589	139	211	616
55	ZIP33	LACTOBACILLUS_PLANTARUM	33	3	21	59	33	76	66	651	289	127	119	18	32	164	31	443	210	111	123	151	58	280	142	1329	68	207	34	58	82	57	242	234	489	475	318	334	273	317	472	268	292	181	259	362	115	291	410
56	ZIP34		34	4	42	36	21	35	38	348	240	56	88	20	35	132	133	305	148	74	140	118	17020	448	118	52	45	33	31	35	61	46	168	153	647	310	232	179	118	313	305	267	193	129	462	223	144	298	658
57	ZIP24		24	4	37	88	40	92	89	767	329	91	130	51	70	178	58	289	176	179	187	196	101	73	236	64	136	61	70	60	99	108	156	416	420	644	385	464	417	527	784	554	358	276	396	363	236	387	1198
58	ZIP27		27	4	38	151	232	319	411	1551	1271	326	238	164	235	197	84	503	254	191	405	361	151	154	352	96	218	96	136	175	148	138	184	481	542	1003	555	444	869	1633	1040	919	880	454	467	1171	853	1779	2190
59	ZIP28		28	4	39	76	31	51	56	403	225	38	128	22	29	154	41	280	140	94	110	174	70	4082	71	38	91	34	35	53	76	55	68	265	311	470	227	239	152	359	304	189	239	115	218	152	137	319	506
60	ZIP29		29	4	40	57	42	39	52	374	222	37	73	14	29	192	33	143	131	135	73	168	98	58	75	103	63	41	41	51	98	41	64	305	1922	260	223	214	181	422	339	193	249	124	233	179	116	262	488
61	ZIP31		31	4	41	46	27	36	86	394	832	50	103	14	31	123	32	165	155	95	63	127	102	45	80	51	53	38	55	55	112	30	63	192	295	301	230	224	168	307	342	214	217	139	528	163	100	267	406
62	ZIP32	BACILLUS_CLAUSII	32	3	20	32	17	45	40	347	483	43	127	15	30	234	32	247	4665	72	108	111	81	51	107	33	83	40	23	71	77	28	66	228	559	317	297	305	330	226	314	183	163	214	1863	189	189	236	498
63	ZIP33	LACTOBACILLUS_PLANTARUM	33	3	21	72	53	124	56	408	1911	89	146	15	34	188	40	326	136	101	97	169	84	56	236	60	73	54	47	134	85	77	76	362	297	572	425	327	224	413	443	229	363	306	432	254	214	228	383
64	ZIP34		34	4	42	37	19	69	56	338	204	45	58	10	32	125	61	204	118	87	88	447	52	68	120	61	57	44	34	46	563	57	158	161	293	290	241	255	156	325	440	2250	230	113	259	171	1676	334	376
65	ZIP35	CLOSTRIDIUM_I_II	35	3	22	74	24	54	78	520	422	50	128	26	0	187	269	401	620	112	111	268	170	68	682	104	112	44	49	78	59	63	63	212	334	788	329	737	234	351	332	281	320	147	219	286	133	2127	391
66	ZIP36	CLOSTRIDIUM_XI	36	3	23	23	26	45	83	700	953	55	65	55	55	168	102	345	181	958	4013	204	255	57	788	83	114	31	62	54	53	42	83	205	350	368	197	239	223	396	337	194	223	130	205	234	178	290	285
67	ZIP37	CLOSTRIDIUM_IX	37	3	24	47	35	100	69	570	301	31	114	16	39	175	49	739	167	95	608	216	81	84	379	40	104	38	39	54	46	50	84	208	350	332	258	395	163	221	229	199	235	229	162	177	265	324	342
68	ZIP38	CLOSTRIDIUM_IV_RUMINOCOCCUS_BROMII	38	3	25	61	22	82	43	614	431	66	162	38	37	214	32	294	198	174	136	183	270	69	93	81	122	58	52	71	61	67	76	246	328	515	311	386	198	478	376	287	308	147	224	915	162	253	661
69	ZIP39	CLOSTRIDIUM_IV_RUMINOCOCCUS_ALBUS	39	3	26	63	26	68	52	1558	290	46	140	22	62	167	92	336	192	161	92	136	76	61	103	60	88	50	42	62	103	56	115	243	393	497	331	357	225	391	354	223	295	152	208	280	116	281	770
70	ZIP40	CLOSTRIDIUM_IV_FAECALIBACTERIUM_PRAUSNITZII	40	3	27	32	24	44	46	531	331	37	128	37	54	128	100	316	204	82	108	175	77	694	322	63	91	56	40	64	65	42	76	190	317	384	287	276	197	386	518	276	207	141	202	334	175	287	766
71	ZIP41	CLOSTRIDIUM_IV_OSCILLOSPIRA_GUILLERMONDII	41	3	28	76	31	81	56	1308	273	69	121	20	54	244	58	417	162	90	121	195	75	83	103	71	107	231	40	78	90	70	131	231	377	623	512	359	323	362	465	429	307	137	284	450	184	367	447
72	ZIP42	CYANOBACTERIA_UNIVERSAL	42	3	29	45	12	63	62	824	208	51	79	17	89	254	77	284	116	132	101	206	93	61	69	109	84	96	32	40	88	43	97	307	389	314	297	11251	171	343	316	204	181	178	201	373	135	218	1014
73	ZIP35	CLOSTRIDIUM_I_II	35	3	22	85	21	3667	65	533	201	41	93	28	43	204	55	353	335	117	94	195	110	109	84	104	438	50	43	82	111	64	214	205	373	306	304	470	148	268	445	288	707	152	291	224	139	249	2028
74	ZIP36	CLOSTRIDIUM_XI	36	3	23	65	24	69	67	464	294	121	96	20	46	136	47	247	177	104	114	232	87	47	88	60	83	31	59	55	99	38	72	258	293	305	231	236	205	481	333	274	219	116	224	160	131	315	741
75	ZIP37	CLOSTRIDIUM_IX	37	3	24	38	53	69	45	468	247	46	98	22	38	135	49	223	371	80	93	125	58	320	57	36	153	24	34	40	78	48	60	245	362	204	225	275	257	218	498	180	233	118	184	178	127	278	374
76	ZIP38	CLOSTRIDIUM_IV_RUMINOCOCCUS_BROMII	38	3	25	44	27	80	57	537	252	59	134	25	41	273	286	253	628	107	110	212	91	202	112	22054	97	36	50	164	82	63	75	489	458	354	397	283	200	378	461	317	292	150	325	134	102	269	418
77	ZIP39	CLOSTRIDIUM_IV_RUMINOCOCCUS_ALBUS	39	3	26	56	29	47	406	898	228	41	75	15	44	146	59	211	149	154	115	125	79	46	78	62	97	174	49	53	122	65	93	233	262	402	248	304	188	292	337	266	284	148	357	165	131	640	575
78	ZIP40	CLOSTRIDIUM_IV_FAECALIBACTERIUM_PRAUSNITZII	40	3	27	76	25	58	31	349	225	171	83	15	27	187	41	220	143	100	114	172	117	81	87	77	69	124	38	67	80	63	71	225	273	327	265	347	176	269	392	271	234	140	459	156	108	304	453
79	ZIP41	CLOSTRIDIUM_IV_OSCILLOSPIRA_GUILLERMONDII	41	3	28	46	31	54	44	2465	243	58	95	17	41	162	49	307	345	99	108	240	87	76	123	108	75	53	38	73	70	97	83	315	437	501	561	300	336	390	407	201	349	182	362	241	173	301	382
80	ZIP42	CYANOBACTERIA_UNIVERSAL	42	3	29	44	38	62	51	324	240	68	82	12	28	135	20	206	162	127	130	146	61	69	125	37	1583	31	41	45	69	60	73	812	278	337	229	236	150	442	325	920	236	516	310	229	151	241	387
81	ZIP44		44	4	43	42	27	51	60	337	406	94	100	127	0	259	500	499	181	1462	114	128	208	64	16374	81	111	44	38	55	124	55	0	272	291	448	348	587	277	428	344	280	347	601	276	282	135	312	333
82	ZIP1B		1B	4	47	40	49	57	66	614	422	55	147	23	39	206	46	620	132	174	77	141	905	79	105	77	851	98	71	87	118	91	111	356	1058	458	461	642	366	587	463	865	467	263	348	313	297	421	617
83	ZIP3B		3B	4	48	32	33	67	49	461	289	73	115	44	29	103	42	320	137	93	95	163	107	49	449	45	72	31	44	54	56	54	287	404	438	718	515	277	343	428	345	235	292	161	206	152	160	289	329
84	ZIP5B		5B	4	49	76	30	47	49	450	528	43	130	21	39	176	56	294	169	102	89	125	311	115	102	38	84	33	32	59	64	155	94	304	1325	550	581	236	226	325	394	219	232	138	216	500	143	272	463
85	ZIP11B		11B	4	44	83	48	129	138	635	579	55	431	19	38	302	200	294	210	204	185	167	99	118	192	71	106	47	70	69	85	74	104	573	435	768	438	356	314	531	458	517	431	189	210	238	172	509	639
86	ZIP13B		13B	4	45	829	439	699	536	5165	4088	542	830	615	365	1220	473	3121	2284	1526	1396	583	1404	684	895	858	1316	659	884	1110	1143	1376	1247	3840	3514	6363	3145	4177	4344	6748	7129	5376	4117	2662	2507	1279	1488	3680	5425
87	ZIP15B		15B	4	46	42	26	63	59	998	257	37	111	16	43	158	49	250	102	84	108	214	50	52	107	59	98	43	41	56	84	48	84	254	317	516	360	250	177	344	318	191	297	113	325	172	89	390	347
88	ZIP21B	LACTOBACILLACEAE	21B	3	30	74	57	73	65	2622	300	111	151	32	35	406	76	34925	27696	134	112	7312	2994	173	188	8385	8472	230	73	43	100	5365	172	34687	39859	42689	31288	34962	46663	29757	32021	44046	40262	44284	34318	266	153	19260	13200
89	ZIP44		44	4	43	47	37	64	64	688	308	72	114	14	42	186	44	402	158	84	121	185	75	58	174	93	123	83	36	87	129	39	140	276	318	409	248	261	198	354	358	307	311	117	441	208	88	233	548
90	ZIP1B		1B	4	47	41	56	123	98	474	345	42	119	34	44	237	56	348	119	119	148	369	104	76	127	58	111	58	74	71	104	84	152	274	463	545	310	318	402	507	540	456	400	278	321	249	168	369	788
91	ZIP3B		3B	4	48	49	27	48	44	367	153	60	90	17	40	154	24	371	359	73	105	155	71	52	73	70	78	30	53	67	64	65	73	280	471	425	381	366	314	364	393	251	257	172	225	267	88	193	446
92	ZIP5B		5B	4	49	396	33	57	76	429	195	41	140	15	17	188	37	261	1226	85	104	169	87	73	78	37	87	30	63	61	73	65	67	225	305	240	244	284	201	431	389	226	281	179	503	135	123	254	545
93	ZIP11B		11B	4	44	37	47	84	151	613	333	55	244	26	44	170	52	259	191	143	228	199	85	114	139	122	177	48	46	94	98	65	127	302	361	570	401	294	302	505	702	421	275	420	1045	227	204	354	913
94	ZIP13B		13B	4	45	239	569	163	600	2064	3000	5520	890	302	608	3370	468	4146	1911	642	1888	3116	1109	1202	1442	1290	1532	475	678	1112	951	916	1537	4549	4408	7981	4021	3366	4638	5223	6252	5539	2848	2698	2125	1062	1552	2849	6772
95	ZIP15B		15B	4	46	66	25	59	79	516	200	45	64	17	30	104	55	271	185	105	136	196	55	64	95	65	80	104	52	56	166	56	78	4382	270	263	274	301	162	388	391	210	220	127	359	158	123	216	866
96	ZIP21B	LACTOBACILLACEAE	21B	3	30	88	31	44	78	392	319	287	259	27	48	437	81	31773	28643	126	126	8008	2761	69	108	10619	9175	41	53	107	72	132	141	44687	41533	49655	33574	35085	44316	17232	32174	35581	32568	37800	34766	758	242	17713	24576
97	ZIP66	Hybridization c+	66	1	1	63227	65217	60521	60972	57767	50360	59532	58929	29442	0	64375	47952	62403	63955	60894	63077	59579	59828	63876	64031	61159	64903	62256	63809	58257	64956	64976	60832	64717	60206	64512	62592	63452	61453	59409	64393	63679	62892	52288	64409	62018	59645	58207	60809
98	ZIP63	Ligation c+	63	2	2	307	200	151	327	1084	1413	231	338	40	68	332	122	544	205	263	207	227	150	1137	2609	916	4065	2526	1774	956	3393	912	1205	2549	3598	4116	3075	2108	4118	3563	3208	2853	2093	1337	1390	1599	3153	2757	2379
99	Blank	Blank	Blank	5	50	63	155	57	73	738	373	61	129	18	45	161	57	273	104	106	130	165	171	65	152	54	114	43	57	72	155	60	125	194	498	317	478	325	252	387	334	248	384	201	245	1478	572	3284	706
100	ZIP1		1	4	33	95	55	66	135	672	760	105	158	39	59	161	101	313	200	168	274	202	99	85	221	52	81	72	94	77	94	70	138	347	513	596	18402	448	246	562	512	443	416	284	249	330	164	943	1264
101	ZIP2		2	4	34	203	115	93	111	686	544	365	355	81	86	542	593	1858	1261	729	1417	181	105	179	314	266	742	359	403	56	123	656	2355	346	435	900	800	564	1923	609	758	2444	1781	819	414	839	650	542	614
102	ZIP3	BIFIDOBACTERIUM_LONGUM	3	3	3	18554	13571	78	63	627	361	59	140	1021	721	229	66	277	178	149	148	226	88	70	121	66	114	49	50	81	103	438	750	406	449	469	447	376	346	470	562	337	300	193	257	234	166	326	470
103	ZIP23B	ENTEROBACTERIACEAE	23B	3	31	58	30	97	72	558	339	66	151	28	250	221	62	321	177	33248	44012	154	109	44969	33082	76	140	58	58	136	77	85	176	402	559	590	655	526	458	371	534	437	381	251	365	229	468	486	623
104	ZIP25B	BIFIDOBACTERIACEAE	25B	3	32	35222	26482	54	58	587	237	53	88	22856	16758	55693	30182	755	127	162	106	163	77	76	129	58	81	31	31	51	89	44799	45690	337	468	1005	418	282	230	550	474	318	3523	193	242	229	180	231	484
105	ZIP23B	ENTEROBACTERIACEAE	23B	3	31	56	44	77	54	568	310	69	123	40	46	156	70	524	241	49880	41395	168	83	49465	31422	78	82	177	47	57	111	105	142	399	482	719	548	451	331	464	544	431	533	283	283	234	207	475	695
106	ZIP25B	BIFIDOBACTERIACEAE	25B	3	32	35561	26579	75	70	411	291	39	86	21215	18693	61780	28909	385	170	134	117	120	69	734	123	43	92	92	56	51	74	40680	44645	350	433	359	319	272	251	308	690	315	284	275	430	347	145	243	500
107	ZIP1		1	4	33	55	52	139	157	562	587	67	167	195	77	252	65	248	190	105	166	248	92	553	123	68	131	41	141	72	87	203	185	393	470	534	255	253	285	500	1035	441	304	250	406	319	242	581	970
108	ZIP2		2	4	34	108	205	79	93	518	704	376	261	73	212	2697	692	455	522	618	1165	269	179	584	948	555	280	148	399	70	91	236	571	310	455	1817	497	848	2340	641	978	2455	1461	1020	694	1111	574	459	909
109	ZIP3	BIFIDOBACTERIUM_LONGUM	3	3	3	15698	10238	45	85	481	399	65	121	797	1070	465	79	381	196	125	138	171	113	93	88	103	130	50	47	78	101	314	666	296	372	519	324	409	389	504	564	424	293	176	288	341	179	381	650
110	Blank	Blank	Blank	5	50	72	67	241	156	687	645	154	214	50	55	166	39	405	227	135	95	231	69	74	113	54	81	52	89	79	99	40	60	202	247	3680	510	245	228	286	408	291	431	272	243	718	1312	3057	767
111	ZIP63	Ligation c+	63	2	2	117	144	98	257	890	1004	322	378	85	175	553	69	508	274	151	212	284	109	1182	3391	891	3163	1617	1945	892	2946	624	1707	3234	3104	4775	3264	2685	4442	2542	2923	3019	1481	1769	1449	2330	3749	1855	1831
112	ZIP66	Hybridization c+	66	1	1	63045	62121	64932	61045	60085	60562	63073	63522	62245	64087	63283	42035	61127	65535	61979	64129	62964	58443	63828	63616	63252	59899	58247	61707	64029	60549	55969	59317	60216	63907	59743	63167	60440	60808	58492	60778	63949	63480	60755	62196	60117	56548	59882	58786
113	ZIP4	YERSINIA_ENTEROCOLITICA	4	3	4	358	320	148	591	1430	4529	170	336	433	0	2232	460	5724	591	28172	38417	1993	814	4218	3535	706	951	2160	1753	639	593	2749	3100	8378	16297	12587	12386	6262	11290	4786	4713	5170	4275	890	3962	6503	8175	15932	10293
114	ZIP5	PROTEUS	5	3	5	276	155	74	53	519	392	404	317	61	215	840	371	1165	380	951	1247	176	150	2706	1221	305	237	48545	38091	46	76	809	1282	856	1171	1086	738	310	972	1251	1313	1233	1066	473	440	261	265	881	2095
115	ZIP6	CAMPYLOBACTER	6	3	6	60	43	61	71	20596	18179	102	123	22	60	162	401	252	159	146	223	189	87	260	214	87	122	130	101	45	78	84	122	227	427	478	687	265	262	365	302	350	329	193	272	278	260	337	507
116	ZIP7	BACILLUS_CEREUS	7	3	7	55	54	81	71	539	1177	57	159	25	70	705	257	2078	703	374	700	23905	19578	364	226	1018	1022	287	99	139	335	1036	775	1958	2424	3452	5157	1976	3880	2589	4212	1846	2308	1501	1510	1460	2285	2657	2546
117	ZIP8	BACILLUS_SUBTILIS	8	3	8	230	92	84	79	684	367	160	227	39	148	214	73	274	173	276	255	200	114	106	135	39448	36256	60	75	70	55	61	122	228	362	447	276	220	281	1464	1515	404	352	172	558	343	197	590	728
118	ZIP9	ENTEROCOCCUS_FAECALIS	9	3	9	63	48	91	134	482	270	54	166	33	62	840	52	396	1530	155	156	497	99	6998	120	503	186	46	38	103	84	64	135	1496	1367	1077	618	816	2569	451	596	1988	2060	849	337	344	204	472	711
119	ZIP10	ENTEROCOCCUS_FAECIUM	10	3	10	124	92	72	49	579	276	81	148	120	111	243	85	331	268	183	124	277	111	75	105	69	130	45	123	50	91	128	219	245	345	410	298	382	331	414	419	409	410	217	201	319	132	485	847
120	ZIP12	LACTOBACILLUS_CASEI	12	3	11	83	27	64	68	512	227	70	98	38	35	173	89	12305	28977	238	104	233	42	79	142	69	126	42	51	67	56	66	134	425	419	562	356	33411	43695	388	414	1293	1268	138	225	589	249	475	531
121	ZIP4	YERSINIA_ENTEROCOLITICA	4	3	4	722	633	201	587	1620	2536	189	629	257	294	2013	518	6887	2384	29015	38821	2286	879	1061	1627	597	769	746	1813	750	292	1445	1853	3631	8328	6410	8962	6183	9673	4291	5715	4772	4212	2339	2859	6637	5269	10964	13396
122	ZIP5	PROTEUS	5	3	5	242	186	48	71	512	408	240	371	120	95	2383	733	373	755	969	1957	268	207	793	848	142	222	40844	41003	96	63	579	1343	427	790	1387	511	830	1193	1191	1549	1421	1046	641	485	297	167	939	1730
123	ZIP6	CAMPYLOBACTER	6	3	6	56	46	48	65	13327	17934	414	120	52	68	147	40	211	127	150	183	146	80	858	128	63	101	111	139	48	80	63	132	604	388	369	274	329	417	381	5033	290	338	168	235	290	197	301	700
124	ZIP7	BACILLUS_CEREUS	7	3	7	80	269	81	79	542	322	62	121	23	45	1066	598	466	638	660	442	38618	18484	173	383	960	881	140	194	457	193	705	675	2843	2658	6307	3765	2191	4747	2564	3600	2034	2072	1527	1093	3729	2011	1867	3345
125	ZIP8	BACILLUS_SUBTILIS	8	3	8	81	136	59	67	454	549	120	208	48	187	185	48	258	166	142	234	148	123	107	151	39524	40893	39	62	2125	88	51	92	255	348	326	245	231	262	1437	1854	512	308	162	227	236	251	488	1375
126	ZIP9	ENTEROCOCCUS_FAECALIS	9	3	9	60	49	142	225	458	231	60	136	18	40	190	52	602	345	112	92	254	104	68	135	327	209	40	66	33065	83	67	82	2901	1215	1895	657	1605	2811	532	429	2109	806	1112	443	369	275	412	745
127	ZIP10	ENTEROCOCCUS_FAECIUM	10	3	10	157	118	58	69	396	356	94	236	146	249	385	49	275	421	103	134	350	110	110	165	114	141	43	65	75	77	106	257	303	1354	435	815	719	330	438	479	363	250	269	282	177	165	425	1159
128	ZIP12	LACTOBACILLUS_CASEI	12	3	11	101	41	75	88	567	368	101	128	40	76	221	66	35275	25506	82	133	171	129	120	113	91	74	43	66	60	114	109	74	509	611	579	629	35786	44085	613	2980	780	1142	207	197	507	204	384	1006
129	ZIP14	LACTOBACILLUS_SALIVARIUS	14	3	12	150	93	405	398	563	1056	96	0	48	0	610	189	302	220	356	383	2675	94	436	536	462	650	109	81	595	91	199	436	431	621	804	0	501	552	1732	1509	532	572	417	375	481	211	1882	1591
130	ZIP15	FUSOBACTERIUM	15	3	13	201	152	78	70	556	405	174	220	91	102	852	253	334	268	280	550	190	144	1163	1061	209	310	321	104	87	161	376	1103	299	383	1118	635	267	328	743	784	535	528	555	471	872	528	679	3171
131	ZIP16	BACTEROIDES_PREVOTELLA	16	3	14	442	258	92	150	721	601	718	467	63	182	1784	360	3033	1447	847	1942	238	497	2210	1133	750	1017	848	694	34199	39844	964	1885	1795	3803	1718	1701	549	3918	3326	2604	2707	2740	1838	945	28737	20046	1912	3047
132	ZIP17	CLOSTRIDIUM_PERFRINGENS	17	3	15	427	132	154	319	1009	956	427	344	198	114	943	206	2124	499	517	1027	246	158	241	544	950	980	335	204	260	474	626	962	3445	5352	2060	1974	1486	2709	2885	2870	2791	2252	1366	1155	840	549	2080	3769
133	ZIP18	CLOSTRIDIUM_DIFFICILE	18	3	16	74	41	18364	24038	458	267	61	101	28	49	173	75	265	148	266	125	194	95	70	114	63	80	72	73	48	67	52	146	225	683	456	289	3392	249	294	316	190	262	122	187	213	103	255	435
134	ZIP19	EUBACTERIUM_RECTALE	19	3	17	301	114	97	371	1247	2120	403	212	114	81	2132	150	1088	572	370	494	296	156	175	362	171	481	216	201	177	302	153	327	714	826	1179	1018	737	804	1228	1530	1232	1026	606	794	660	538	1630	2640
135	ZIP20	VEILLONELLA	20	3	18	239	229	109	492	526	520	26253	24475	215	76	2472	1419	4114	1657	1058	2669	214	216	270	394	718	1611	643	899	640	656	793	804	2871	2521	2249	2142	1845	4440	2629	3562	2572	2984	1403	1346	2224	1500	1966	3477
136	ZIP21		21	4	35	50	35	214	61	465	276	59	105	17	42	186	59	257	188	84	117	146	56	72	111	96	102	47	44	62	89	77	169	243	499	374	301	307	249	460	414	313	1242	180	217	217	129	351	605
137	ZIP14	LACTOBACILLUS_SALIVARIUS	14	3	12	163	116	367	590	635	860	53	130	23	50	756	177	686	231	328	537	271	204	89	110	287	577	86	86	59	99	191	350	410	639	807	365	437	595	1869	1569	670	460	396	327	408	241	1478	2198
138	ZIP15	FUSOBACTERIUM	15	3	13	259	199	144	113	545	485	136	162	179	84	1731	503	282	367	205	691	128	160	320	185	145	369	121	110	559	130	432	982	400	793	1537	436	399	298	693	873	570	226	640	435	890	569	666	1277
139	ZIP16	BACTEROIDES_PREVOTELLA	16	3	14	283	301	342	241	540	748	614	506	197	213	3440	723	890	1938	474	2688	295	493	558	580	688	959	359	671	38938	42016	645	1426	2548	1887	3939	1284	1820	4346	3031	3920	2905	1481	1783	959	27699	20936	2023	4287
140	ZIP17	CLOSTRIDIUM_PERFRINGENS	17	3	15	179	200	499	538	653	1235	452	275	66	261	1500	256	1117	1218	323	753	593	588	506	445	956	999	192	293	261	431	439	601	4636	3867	2776	956	1612	2591	2687	3065	2646	1988	1360	1025	1046	712	5596	3611
141	ZIP18	CLOSTRIDIUM_DIFFICILE	18	3	16	78	60	22665	20746	477	258	46	120	20	35	133	51	788	153	96	119	161	70	133	119	95	56	49	46	72	58	55	99	200	389	308	279	384	202	340	374	249	176	151	198	219	121	335	579
142	ZIP19	EUBACTERIUM_RECTALE	19	3	17	89	167	282	340	502	1343	307	490	58	181	680	110	339	449	197	433	288	125	375	395	257	350	150	233	122	188	138	374	922	1069	1161	821	676	855	1041	1030	1124	803	633	530	898	773	1196	2534
143	ZIP20	VEILLONELLA	20	3	18	133	286	103	657	509	494	23218	26444	53	333	5215	390	1687	594	716	2505	1142	698	1126	1455	1272	1500	563	669	387	816	1058	2293	4663	1949	3856	1421	2147	4557	1847	3412	3269	2422	1565	942	2859	1201	1853	4649
144	ZIP21		21	4	35	52	17	59	63	583	316	40	127	22	22	168	155	779	899	81	107	222	109	89	83	62	61	52	82	60	96	78	85	226	333	325	270	467	265	1074	466	287	286	167	1165	158	154	264	463
145	ZIP22	CLOSTRIDIUM_XIV	22	3	19	47	27	75	65	602	776	85	156	66	0	319	89	1092	167	134	122	156	156	79	0	38	115	43	47	67	52	0	154	232	249	584	312	517	287	294	307	368	296	2139	195	450	0	354	545
146	ZIP23		23	4	36	60	22	52	49	378	344	71	159	13	40	167	84	236	190	112	149	182	52	76	112	47	80	40	45	59	65	56	180	155	257	462	309	250	510	301	305	260	235	173	155	166	157	287	654
147	ZIP24		24	4	37	137	59	47	81	664	448	153	154	83	59	257	91	386	228	181	174	1079	110	103	253	58	117	84	109	62	102	100	217	343	565	774	14850	277	366	655	448	556	433	309	279	364	321	548	869
148	ZIP27		27	4	38	382	107	76	272	1246	1561	331	324	211	109	677	109	496	209	136	277	197	132	99	219	105	203	227	82	156	271	161	517	373	1211	773	950	448	655	1405	1136	878	841	794	459	9181	2590	1732	3210
149	ZIP28		28	4	39	58	29	78	55	431	386	63	128	20	40	194	64	250	197	114	62	164	80	63	106	61	75	53	53	55	66	77	99	263	216	359	1166	288	226	411	365	228	226	382	269	212	122	248	331
150	ZIP29		29	4	40	56	24	66	63	367	210	69	121	27	46	139	69	155	217	127	99	144	81	84	186	59	184	40	62	43	86	37	190	193	2196	344	992	210	154	240	371	240	243	125	174	221	163	297	272
151	ZIP31		31	4	41	60	35	64	74	382	211	80	94	21	36	158	46	210	138	78	104	152	138	97	115	55	72	49	58	50	90	34	272	288	422	373	281	309	211	315	313	261	282	3803	246	259	109	242	665
152	ZIP32	BACILLUS_CLAUSII	32	3	20	37	465	131	162	394	227	52	105	15	33	126	57	183	118	70	120	169	158	63	105	62	61	62	29	79	156	75	116	1668	319	365	286	206	175	345	277	191	227	120	302	129	136	297	493
153	ZIP22	CLOSTRIDIUM_XIV	22	3	19	57	37	55	71	424	282	90	108	36	46	312	82	299	164	109	161	164	85	71	123	80	79	42	43	77	124	75	134	381	1427	449	284	281	227	392	516	294	300	207	301	179	134	281	761
154	ZIP23		23	4	36	63	40	73	42	1127	315	106	128	22	39	155	57	221	133	136	91	101	66	86	525	57	61	33	42	63	82	204	152	203	431	541	435	285	158	440	514	272	241	130	198	311	90	184	37704
155	ZIP24		24	4	37	50	46	70	77	408	505	69	164	29	107	306	49	243	169	120	172	164	89	104	147	106	101	57	68	69	124	67	160	4711	779	674	380	547	336	488	813	576	375	303	291	335	153	584	846
156	ZIP27		27	4	38	100	200	432	438	457	1687	296	298	67	196	599	84	334	339	132	349	276	111	253	145	628	339	110	115	173	157	258	207	512	658	1239	3082	666	803	1435	746	1056	859	514	489	1256	1132	1645	2274
157	ZIP28		28	4	39	49	25	58	44	407	242	51	147	15	25	152	45	317	197	151	106	208	57	77	116	59	58	50	38	60	77	58	105	178	415	332	274	276	154	320	480	237	244	152	245	222	126	378	489
158	ZIP29		29	4	40	144	37	47	46	346	206	61	189	23	27	150	56	164	141	91	107	151	53	115	122	54	74	41	89	45	86	45	79	162	348	275	227	291	213	290	410	274	173	149	135	217	137	276	446
159	ZIP31		31	4	41	50	40	45	51	337	180	55	105	8	28	138	45	231	173	184	92	211	131	69	55	89	103	40	45	62	76	74	72	198	1013	352	299	258	202	306	341	223	170	176	156	178	383	186	334
160	ZIP32	BACILLUS_CLAUSII	32	3	20	56	29	78	43	369	159	37	83	16	23	225	78	215	164	141	94	132	63	96	584	105	53	64	35	47	48	30	1038	163	334	4614	300	219	148	272	484	186	154	135	142	192	125	176	629
161	ZIP33	LACTOBACILLUS_PLANTARUM	33	3	21	76	42	55	63	434	1636	138	234	14	51	183	106	243	121	100	150	691	83	64	148	71	107	62	26	94	1673	53	0	216	299	517	424	382	234	387	982	281	331	180	294	244	166	437	522
162	ZIP34		34	4	42	49	12	99	43	382	474	80	129	17	42	131	1179	314	100	100	95	195	70	48	110	64	55	36	48	48	67	67	254	242	244	540	311	307	156	12536	445	261	214	210	170	356	118	263	301
163	ZIP35	CLOSTRIDIUM_I_II	35	3	22	370	26	87	83	493	391	79	195	28	53	696	89	331	575	116	133	225	185	100	155	102	131	40	457	126	87	72	251	230	242	716	802	382	194	327	246	237	301	117	212	127	230	334	505
164	ZIP36	CLOSTRIDIUM_XI	36	3	23	144	35	73	51	612	2054	61	156	20	53	109	71	266	12920	114	129	190	91	82	666	47	73	46	73	100	53	37	266	288	211	393	354	200	196	368	331	296	214	129	331	172	150	268	355
165	ZIP37	CLOSTRIDIUM_IX	37	3	24	65	31	69	56	400	611	75	117	16	46	122	86	226	136	93	123	184	104	92	132	73	76	52	34	41	76	42	186	239	284	296	334	224	188	321	407	200	220	122	255	338	141	233	318
166	ZIP38	CLOSTRIDIUM_IV_RUMINOCOCCUS_BROMII	38	3	25	58	33	703	67	523	307	81	160	31	63	188	113	278	188	175	169	254	68	101	168	71	66	40	68	68	64	71	172	316	311	495	313	347	267	370	430	304	351	168	423	276	147	282	436
167	ZIP39	CLOSTRIDIUM_IV_RUMINOCOCCUS_ALBUS	39	3	26	56	40	61	62	430	204	65	146	11	40	250	64	188	197	100	146	186	129	86	119	48	114	34	40	87	94	64	181	257	194	413	479	397	238	326	396	321	3056	156	296	193	131	302	457
168	ZIP40	CLOSTRIDIUM_IV_FAECALIBACTERIUM_PRAUSNITZII	40	3	27	63	24	63	81	409	189	79	91	24	50	187	57	195	255	116	103	136	77	68	121	71	68	49	50	73	98	59	161	171	1517	460	247	358	155	500	383	264	257	241	333	158	117	313	584
169	ZIP33	LACTOBACILLUS_PLANTARUM	33	3	21	43	41	79	78	377	359	159	176	22	46	196	55	251	153	117	340	231	84	76	4584	59	84	66	37	62	101	74	181	225	814	538	386	313	254	363	418	242	275	150	227	192	358	376	24247
170	ZIP34		34	4	42	49	24	60	46	286	221	61	117	28	35	157	59	280	218	80	93	173	77	64	105	59	51	45	39	62	62	288	194	164	551	337	226	234	151	254	428	209	184	98	163	330	112	352	614
171	ZIP35	CLOSTRIDIUM_I_II	35	3	22	64	24	83	29	291	257	92	99	17	45	140	56	364	229	137	164	219	164	63	4387	83	97	48	54	81	121	198	185	266	538	6824	341	244	166	299	326	248	236	150	210	170	127	274	646
172	ZIP36	CLOSTRIDIUM_XI	36	3	23	79	60	541	45	376	244	46	99	26	70	150	55	242	135	101	100	109	83	56	110	46	61	83	46	60	78	78	110	180	430	349	2112	243	153	291	373	215	237	139	182	218	329	376	395
173	ZIP37	CLOSTRIDIUM_IX	37	3	24	65	35	76	43	219	197	62	95	21	37	158	43	246	135	85	95	200	60	3211	102	41	56	156	65	43	111	39	95	179	412	340	219	193	217	303	382	216	255	180	162	209	168	256	371
174	ZIP38	CLOSTRIDIUM_IV_RUMINOCOCCUS_BROMII	38	3	25	58	32	79	82	297	251	59	119	19	50	181	78	222	207	143	155	196	62	102	121	102	85	40	48	83	93	78	139	223	568	406	382	399	217	479	526	287	297	169	251	213	178	302	597
175	ZIP39	CLOSTRIDIUM_IV_RUMINOCOCCUS_ALBUS	39	3	26	43	43	58	47	361	182	31	117	25	37	114	152	248	167	100	108	147	68	96	91	90	88	44	36	67	92	69	105	195	686	344	336	349	312	335	464	225	274	133	199	236	1209	210	521
176	ZIP40	CLOSTRIDIUM_IV_FAECALIBACTERIUM_PRAUSNITZII	40	3	27	45	44	84	60	288	161	44	160	23	28	119	323	282	183	109	85	138	65	64	92	68	93	79	47	57	99	49	400	191	360	613	368	293	164	294	870	244	177	179	168	149	500	320	445
177	ZIP41	CLOSTRIDIUM_IV_OSCILLOSPIRA_GUILLERMONDII	41	3	28	99	42	64	71	425	400	145	194	26	22	183	271	698	125	101	162	142	65	105	179	341	175	94	38	90	917	81	568	166	465	443	0	500	299	316	525	247	280	221	496	254	212	439	544
178	ZIP42	CYANOBACTERIA_UNIVERSAL	42	3	29	65	19	585	50	364	488	93	189	26	37	115	101	223	119	88	85	182	55	53	118	85	84	234	52	47	956	64	213	235	235	291	304	387	248	290	241	225	191	81	292	231	114	255	667
179	ZIP44		44	4	43	113	27	59	83	454	453	90	334	19	149	104	106	244	355	101	134	129	293	64	98	71	139	149	54	59	84	52	209	194	260	1027	948	423	280	453	300	266	328	171	1302	303	116	282	521
180	ZIP1B		1B	4	47	101	42	82	149	624	7209	128	156	49	46	189	146	307	139	422	182	125	65	77	218	78	115	50	52	97	87	83	230	181	439	487	496	226	394	593	550	443	483	586	241	441	188	473	619
181	ZIP3B		3B	4	48	42	27	55	54	367	223	70	182	13	127	136	78	278	386	84	68	299	84	78	123	59	82	32	32	52	55	90	255	295	406	701	576	230	328	350	1230	301	299	275	598	180	187	343	410
182	ZIP5B		5B	4	49	37	38	80	50	447	273	85	135	23	39	636	1043	254	168	105	136	175	75	82	176	58	83	40	50	51	113	55	239	223	419	282	248	270	210	367	402	243	273	192	206	14790	129	308	610
183	ZIP11B		11B	4	44	582	36	62	51	552	340	124	231	36	60	248	101	284	117	375	264	167	114	109	384	96	120	60	53	78	93	100	204	327	329	611	489	458	341	503	561	455	449	190	699	288	177	330	596
184	ZIP13B		13B	4	45	507	410	134	762	1798	3394	1034	899	599	439	4054	520	5226	801	1289	2082	603	438	658	1079	1164	1441	950	877	1296	1239	1742	1369	4282	4255	5447	4606	2883	4196	5757	6524	5480	3982	3457	2858	1798	1227	3055	6652
185	ZIP41	CLOSTRIDIUM_IV_OSCILLOSPIRA_GUILLERMONDII	41	3	28	53	33	53	41	507	332	72	129	29	39	194	128	336	186	135	171	199	106	74	2225	73	114	57	44	81	109	111	230	228	463	554	481	366	330	353	904	228	325	179	271	373	178	387	944
186	ZIP42	CYANOBACTERIA_UNIVERSAL	42	3	29	44	34	129	54	334	183	85	103	15	53	175	91	207	136	115	101	144	82	85	118	64	69	32	52	69	69	62	270	212	491	306	330	286	326	320	388	265	250	175	2512	178	119	258	669
187	ZIP44		44	4	43	170	26	40	61	418	348	72	149	12	37	178	64	275	655	113	558	161	131	78	101	72	68	47	81	77	56	107	152	171	441	411	372	374	243	291	425	236	301	186	253	149	114	375	907
188	ZIP1B		1B	4	47	52	43	50	73	420	453	111	145	22	45	284	78	287	191	90	169	221	90	92	2199	111	111	63	63	68	93	108	149	297	474	565	412	393	430	516	572	372	338	310	259	200	188	393	842
189	ZIP3B		3B	4	48	45	30	58	54	349	338	80	177	18	33	133	65	266	196	267	90	136	60	944	165	61	73	600	57	71	75	46	132	1214	965	470	22907	365	346	432	378	262	241	216	373	238	523	234	566
190	ZIP5B		5B	4	49	73	29	52	60	320	213	52	157	18	34	145	43	239	165	88	177	148	30	145	98	48	85	137	30	68	94	72	113	225	400	334	414	277	232	250	403	273	269	162	222	257	219	282	8122
191	ZIP11B		11B	4	44	39	28	59	95	304	409	46	119	16	58	273	74	235	214	119	193	205	71	190	150	90	84	88	48	60	91	81	154	261	1059	447	587	405	255	404	545	363	356	196	283	310	206	320	619
192	ZIP13B		13B	4	45	345	368	138	310	789	2907	702	974	163	464	3468	275	1745	2954	652	1763	2406	577	1027	1576	1381	1037	436	647	1129	1087	1070	1305	5002	2967	6989	3925	2617	4086	4581	3337	5858	4056	2557	2619	2016	1449	2658	6330
193	ZIP66	Hybridization c+	66	1	1	62103	64101	60357	62240	60672	60983	59108	61035	64804	0	64746	48077	64777	61672	62305	65142	32754	61694	63643	64211	58777	64073	63468	61475	59777	64664	68	34573	506	62536	799	61495	44614	62578	62372	55822	64756	64437	62334	64004	59768	61110	60195	61391
194	ZIP63	Ligation c+	63	2	2	202	165	184	1681	2143	1469	263	325	260	106	392	199	532	423	269	223	481	194	1220	3477	549	3879	1737	2650	2694	2097	483	1549	2029	4214	3535	3157	2621	3634	1604	3291	2810	2169	1881	1321	1968	3591	2496	1718
195	Blank	Blank	Blank	5	50	60	289	79	262	1342	468	151	229	38	65	154	119	233	2874	299	157	149	66	96	231	109	107	50	95	60	105	67	246	156	319	393	846	233	327	360	428	334	354	134	200	762	816	3505	897
196	ZIP66	Hybridization c+	66	1	1	62942	61244	63476	63054	61563	47941	62426	63486	63999	64336	61274	49180	62651	62187	63572	63325	60658	64861	61113	65145	60669	62179	62522	64213	62239	64085	62438	63628	45336	63621	64137	64739	1721	63606	60169	58894	62429	61741	62503	60414	57916	61590	58037	58611
197	ZIP15B		15B	4	46	58	23	186	266	557	288	126	179	18	31	127	88	231	1590	91	119	212	47	92	151	54	80	57	37	50	73	102	205	523	411	733	675	293	236	234	361	268	285	130	224	674	146	252	511
198	ZIP21B	LACTOBACILLACEAE	21B	3	30	78	49	66	78	516	324	166	278	23	60	408	178	46381	18098	109	181	5270	2083	63	151	10064	10084	70	55	62	83	110	308	36818	49041	43191	33651	1239	42509	28361	31670	40666	37310	37972	41843	315	161	18598	21860
199	ZIP23B	ENTEROBACTERIACEAE	23B	3	31	59	37	110	54	800	237	100	195	18	64	270	129	437	168	46891	43683	889	97	35594	36455	82	90	79	78	69	77	94	297	347	539	476	560	432	369	528	715	467	397	289	349	329	170	950	664
200	ZIP25B	BIFIDOBACTERIACEAE	25B	3	32	13629	26548	48	71	553	296	95	142	21924	17683	58908	29918	1056	126	311	122	850	54	113	214	73	116	60	109	69	70	49013	42673	354	352	399	384	519	253	415	452	295	270	201	200	480	140	375	419
201	ZIP15B		15B	4	46	58	28	55	50	454	234	88	107	14	27	158	94	8449	232	115	111	116	71	99	131	57	80	46	54	34	57	74	193	168	212	381	309	249	250	316	380	223	152	115	234	222	118	295	584
202	ZIP21B	LACTOBACILLACEAE	21B	3	30	59	62	73	60	460	378	161	199	28	74	1494	115	44253	18014	101	148	6130	2886	71	133	10005	9281	53	32	70	89	89	269	43914	34990	46357	35227	36091	45211	28074	22777	43823	33592	36746	41972	1938	260	18873	17935
203	ZIP23B	ENTEROBACTERIACEAE	23B	3	31	81	36	91	131	465	331	77	158	35	51	241	81	297	201	46895	44513	247	1191	50546	35438	78	112	71	60	67	74	60	2971	398	840	1865	497	533	990	518	779	475	339	314	353	487	250	442	711
204	ZIP25B	BIFIDOBACTERIACEAE	25B	3	32	30604	22770	74	120	556	542	71	150	19506	22796	63040	24654	245	232	113	155	160	90	160	232	53	113	55	51	66	85	45814	57957	339	396	475	460	315	266	535	455	347	309	191	220	279	241	329	813
205	ZIP66	Hybridization c+	66	1	1	62542	61345	64465	63571	60023	62388	63179	62270	63126	64017	63628	36731	63449	64499	64667	64497	62369	60129	62536	63574	60553	59548	58829	61768	62973	59599	62694	62362	62219	61195	59795	61837	64411	62592	60270	59876	63292	63404	60595	61282	60173	60507	61651	61173
206	Blank	Blank	Blank	5	50	147	175	78	258	740	991	156	296	46	118	156	100	195	164	191	109	128	77	112	135	53	91	81	92	89	133	51	184	173	420	344	416	269	222	386	414	228	687	154	359	791	571	2038	839
207	ZIP63	Ligation c+	63	2	2	118	81	184	270	1464	1123	259	351	51	159	531	104	464	242	134	252	205	94	6725	2669	978	3638	1615	1715	3119	2808	726	1480	3305	2951	4331	3344	2177	4486	978	3538	2925	2447	1387	1930	2417	3392	1895	2061
208	ZIP66	Hybridization c+	66	1	1	64056	62266	57603	59679	61779	60129	63691	60445	5191	62581	64561	39919	60149	60201	61593	62702	58691	61165	62000	63354	62539	63521	54162	61647	60593	59963	60215	58167	61201	64032	59364	60742	63078	63382	61967	61410	61353	60424	63130	62124	60390	58246	61111	59239
[truncated: 12 more columns]
