# Supplementary material for: High taxonomic level fingerprint of the human intestinal microbiota by Ligase Detection Reaction - Universal Array approach
Source: BMC Microbiol. 2010 Apr 19;10:116. doi: 10.1186/1471-2180-10-116 (PMC2873488; doi:10.1186/1471-2180-10-116)
Supplement: Additional file 4 — Sensitivity tests of the HTF-Microbi.Array. Raw data of the sensitivity tests on the HTF-Microbi.Array. The workbook has two spreadsheets: "Artificial mix data", reporting the results of the serial dilutions of the 6 bacterial DNA mix (B. cereus, L. casei, B. adolescentis, R. albus, Prevotella, Y. enterocolitica), with concentrations ranging from 50 to 0.7 fmol. "Absolute sensitivity E. coli" spreadsheet reports the results of the tests on low quantities of E. coli 16S amplicon in increasing amounts of human genomic DNA. The file is structured as described above for Additional file 3. [file 1471-2180-10-116-S4.XLS]

## Sheet: Artificial mix data
Index	ID	Name	Oligo ID	Type	Numeric ID	Mix 50 fmol	Mix 25 fmol	Mix 12.5 fmol	Mix 6 fmol	Mix 3 fmol	Mix 1.5 fmol	Mix 0.7 fmol
1	ZIP66	Hybridization c+	66	1	1	62956	63634	63434	60397	60669	59288	62346
2	ZIP63	Ligation c+	63	2	2	570	376	706	753	1985	1591	632
3	Blank	Blank	Blank	5	50	443	221	629	597	1020	1083	868
4	ZIP1		1	4	33	535	475	503	1093	1527	1720	1583
5	ZIP2		2	4	34	703	297	631	1075	1124	1273	1372
6	ZIP3	BIFIDOBACTERIUM_LONGUM	3	3	3	916	490	976	569	2149	1918	1865
7	ZIP4	YERSINIA_ENTEROCOLITICA	4	3	4	5138	7173	8566	12219	10207	6304	4214
8	ZIP5	PROTEUS	5	3	5	1020	427	1319	1226	776	1445	1327
9	ZIP1		1	4	33	580	332	840	866	1148	843	1212
10	ZIP2		2	4	34	558	343	783	824	683	1164	1389
11	ZIP3	BIFIDOBACTERIUM_LONGUM	3	3	3	853	1147	1161	669	854	672	1382
12	ZIP4	YERSINIA_ENTEROCOLITICA	4	3	4	5716	7329	10037	9221	7413	4856	4212
13	ZIP5	PROTEUS	5	3	5	854	461	958	1207	744	1249	1400
14	Blank	Blank	Blank	5	50	409	344	446	773	676	852	587
15	ZIP63	Ligation c+	63	2	2	566	460	463	1014	1404	901	7212
16	ZIP66	Hybridization c+	66	1	1	62187	60362	62288	58272	57011	54479	59177
17	ZIP6	CAMPYLOBACTER	6	3	6	739	407	1342	900	1373	1835	1345
18	ZIP7	BACILLUS_CEREUS	7	3	7	4359	7331	12127	13704	18740	9952	5158
19	ZIP8	BACILLUS_SUBTILIS	8	3	8	1473	343	985	1390	1538	1239	1343
20	ZIP9	ENTEROCOCCUS_FAECALIS	9	3	9	987	204	781	587	877	1329	683
21	ZIP10	ENTEROCOCCUS_FAECIUM	10	3	10	751	626	903	1372	1253	1127	1665
22	ZIP12	LACTOBACILLUS_CASEI	12	3	11	8186	11834	19324	23398	18384	11118	4743
23	ZIP14	LACTOBACILLUS_SALIVARIUS	14	3	12	588	392	732	652	1332	1464	662
24	ZIP15	FUSOBACTERIUM	15	3	13	667	934	1080	655	765	1559	1465
25	ZIP6	CAMPYLOBACTER	6	3	6	484	286	637	815	733	1083	1365
26	ZIP7	BACILLUS_CEREUS	7	3	7	3091	6645	13211	11498	15019	8023	6101
27	ZIP8	BACILLUS_SUBTILIS	8	3	8	708	410	1018	590	1316	776	1373
28	ZIP9	ENTEROCOCCUS_FAECALIS	9	3	9	343	407	840	1643	677	618	1382
29	ZIP10	ENTEROCOCCUS_FAECIUM	10	3	10	644	436	887	653	1492	1325	1668
30	ZIP12	LACTOBACILLUS_CASEI	12	3	11	6611	12524	17730	19331	15117	8380	5222
31	ZIP14	LACTOBACILLUS_SALIVARIUS	14	3	12	768	914	799	548	1170	1389	1425
32	ZIP15	FUSOBACTERIUM	15	3	13	607	723	839	715	887	1261	1786
33	ZIP16	BACTEROIDES_PREVOTELLA	16	3	14	20748	22538	22177	26647	28924	14961	6294
34	ZIP17	CLOSTRIDIUM_PERFRINGENS	17	3	15	728	492	1001	834	1440	1858	696
35	ZIP18	CLOSTRIDIUM_DIFFICILE	18	3	16	611	286	984	921	935	1344	1201
36	ZIP19	EUBACTERIUM_RECTALE	19	3	17	675	477	1015	1450	1606	2071	1841
37	ZIP20	VEILLONELLA	20	3	18	377	503	519	1584	1458	1632	1717
38	ZIP21		21	4	35	470	330	643	950	1056	1259	1147
39	ZIP22	CLOSTRIDIUM_XIV	22	3	19	557	899	816	904	2780	1423	1351
40	ZIP23		23	4	36	470	240	764	624	805	973	935
41	ZIP16	BACTEROIDES_PREVOTELLA	16	3	14	13136	20001	25149	34182	20384	13448	5323
42	ZIP17	CLOSTRIDIUM_PERFRINGENS	17	3	15	1210	529	770	1352	688	669	1484
43	ZIP18	CLOSTRIDIUM_DIFFICILE	18	3	16	499	340	1571	661	1319	1230	1064
44	ZIP19	EUBACTERIUM_RECTALE	19	3	17	565	452	960	1162	1575	874	1698
45	ZIP20	VEILLONELLA	20	3	18	1001	638	1502	1446	1853	1216	1620
46	ZIP21		21	4	35	443	652	650	686	635	966	1212
47	ZIP22	CLOSTRIDIUM_XIV	22	3	19	773	545	697	869	680	869	1265
48	ZIP23		23	4	36	671	273	819	868	777	1136	838
49	ZIP24		24	4	37	557	265	1351	918	828	1725	1025
50	ZIP27		27	4	38	629	324	996	932	1021	2012	1473
51	ZIP28		28	4	39	510	1375	752	946	1543	1573	1412
52	ZIP29		29	4	40	17700	24790	23248	31316	23766	12262	4922
53	ZIP31		31	4	41	707	400	855	1166	1480	1379	1254
54	ZIP32	BACILLUS_CLAUSII	32	3	20	326	487	867	572	1323	1591	1274
55	ZIP33	LACTOBACILLUS_PLANTARUM	33	3	21	904	600	900	2341	1655	1969	1666
56	ZIP34		34	4	42	952	582	623	1897	1354	1424	1098
57	ZIP24		24	4	37	468	282	503	1009	1021	1152	1011
58	ZIP27		27	4	38	560	1187	760	671	738	761	1449
59	ZIP28		28	4	39	550	408	1788	1248	1369	1402	600
60	ZIP29		29	4	40	17311	24248	25933	21656	17077	9630	4990
61	ZIP31		31	4	41	646	517	897	630	1451	1158	1587
62	ZIP32	BACILLUS_CLAUSII	32	3	20	1298	440	846	1014	1257	949	2221
63	ZIP33	LACTOBACILLUS_PLANTARUM	33	3	21	1051	483	889	1553	1733	1616	781
64	ZIP34		34	4	42	1006	355	828	1053	1366	1192	978
65	ZIP35	CLOSTRIDIUM_I_II	35	3	22	545	455	790	1634	3466	2081	803
66	ZIP36	CLOSTRIDIUM_XI	36	3	23	616	355	813	1386	1502	2102	1310
67	ZIP37	CLOSTRIDIUM_IX	37	3	24	787	285	1020	904	1498	772	1297
68	ZIP38	CLOSTRIDIUM_IV_RUMINOCOCCUS_BROMII	38	3	25	662	464	1501	1331	1630	1958	1779
69	ZIP39	CLOSTRIDIUM_IV_RUMINOCOCCUS_ALBUS	39	3	26	11946	24585	26452	28100	19859	13390	5553
70	ZIP40	CLOSTRIDIUM_IV_FAECALIBACTERIUM_PRAUSNITZII	40	3	27	976	523	3722	1446	1421	816	866
71	ZIP41	CLOSTRIDIUM_IV_OSCILLOSPIRA_GUILLERMONDII	41	3	28	583	355	678	1200	1603	1717	619
72	ZIP42	CYANOBACTERIA_UNIVERSAL	42	3	29	599	391	752	1437	1078	1169	808
73	ZIP35	CLOSTRIDIUM_I_II	35	3	22	441	316	649	1139	1174	788	2156
74	ZIP36	CLOSTRIDIUM_XI	36	3	23	510	251	1972	1301	1272	893	1640
75	ZIP37	CLOSTRIDIUM_IX	37	3	24	602	397	819	1127	1381	1380	1238
76	ZIP38	CLOSTRIDIUM_IV_RUMINOCOCCUS_BROMII	38	3	25	585	1024	659	1610	1563	1570	1561
77	ZIP39	CLOSTRIDIUM_IV_RUMINOCOCCUS_ALBUS	39	3	26	11430	21849	21387	17642	17501	9916	6323
78	ZIP40	CLOSTRIDIUM_IV_FAECALIBACTERIUM_PRAUSNITZII	40	3	27	637	464	652	1491	1456	708	1269
79	ZIP41	CLOSTRIDIUM_IV_OSCILLOSPIRA_GUILLERMONDII	41	3	28	747	346	664	1156	1380	1485	653
80	ZIP42	CYANOBACTERIA_UNIVERSAL	42	3	29	771	376	1261	1021	1366	1224	1263
81	ZIP44		44	4	43	418	333	702	1309	1043	700	938
82	ZIP1B		1B	4	47	826	248	599	951	1190	1024	689
83	ZIP3B		3B	4	48	786	422	1494	609	1313	969	681
84	ZIP5B		5B	4	49	533	205	554	699	1030	873	1012
85	ZIP11B		11B	4	44	466	271	557	762	1281	927	967
86	ZIP13B		13B	4	45	423	353	628	758	1412	801	1418
87	ZIP15B		15B	4	46	459	244	779	705	1014	1685	1187
88	ZIP21B	LACTOBACILLACEAE	21B	3	30	7592	13254	20260	24627	20207	11615	5845
89	ZIP44		44	4	43	491	433	509	854	620	1152	1005
90	ZIP1B		1B	4	47	367	260	528	784	987	1396	788
91	ZIP3B		3B	4	48	2248	328	509	756	890	749	678
92	ZIP5B		5B	4	49	450	420	1093	752	939	971	659
93	ZIP11B		11B	4	44	401	288	564	717	981	1124	839
94	ZIP13B		13B	4	45	626	274	547	676	1142	1076	974
95	ZIP15B		15B	4	46	484	156	552	687	746	840	1010
96	ZIP21B	LACTOBACILLACEAE	21B	3	30	6887	12548	20606	18456	16495	9736	5311
97	ZIP66	Hybridization c+	66	1	1	63493	58950	64951	58715	56963	59533	59152
98	ZIP63	Ligation c+	63	2	2	540	303	1309	899	1486	2374	1438
99	Blank	Blank	Blank	5	50	369	268	611	498	1052	748	594
100	ZIP1		1	4	33	513	169	801	1155	1308	955	668
101	ZIP2		2	4	34	631	346	1171	569	1360	2403	797
102	ZIP3	BIFIDOBACTERIUM_LONGUM	3	3	3	924	583	1069	1641	2152	966	739
103	ZIP23B	ENTEROBACTERIACEAE	23B	3	31	6181	7808	8308	7946	7240	4608	3146
104	ZIP25B	BIFIDOBACTERIACEAE	25B	3	32	35103	39182	36812	26490	25980	9819	5524
105	ZIP23B	ENTEROBACTERIACEAE	23B	3	31	5036	7438	8568	6574	7136	3969	2915
106	ZIP25B	BIFIDOBACTERIACEAE	25B	3	32	31842	35290	33316	21475	28106	8743	5644
107	ZIP1		1	4	33	536	373	661	1268	1414	766	1409
108	ZIP2		2	4	34	503	475	674	649	1231	832	1317
109	ZIP3	BIFIDOBACTERIUM_LONGUM	3	3	3	797	619	1168	1910	1985	1887	1707
110	Blank	Blank	Blank	5	50	388	240	468	949	742	809	898
111	ZIP63	Ligation c+	63	2	2	545	366	787	1080	1210	2032	1269
112	ZIP66	Hybridization c+	66	1	1	61531	63757	61940	59666	59993	60374	59196
113	ZIP4	YERSINIA_ENTEROCOLITICA	4	3	4	6907	8344	8133	9302	10410	5781	5660
114	ZIP5	PROTEUS	5	3	5	708	505	933	3203	1564	1202	1223
115	ZIP6	CAMPYLOBACTER	6	3	6	381	284	1901	971	1327	1590	1143
116	ZIP7	BACILLUS_CEREUS	7	3	7	2825	8850	10619	12370	19990	9200	5961
117	ZIP8	BACILLUS_SUBTILIS	8	3	8	545	353	682	552	1854	1611	1696
118	ZIP9	ENTEROCOCCUS_FAECALIS	9	3	9	571	365	1605	2041	1523	1392	1419
119	ZIP10	ENTEROCOCCUS_FAECIUM	10	3	10	1520	475	859	1565	1607	1595	1545
120	ZIP12	LACTOBACILLUS_CASEI	12	3	11	8334	15386	19449	25168	19438	10031	5107
121	ZIP4	YERSINIA_ENTEROCOLITICA	4	3	4	5796	9691	8176	11650	10084	5898	5527
122	ZIP5	PROTEUS	5	3	5	933	978	807	1860	1495	2093	1227
123	ZIP6	CAMPYLOBACTER	6	3	6	466	409	656	1155	696	650	1263
124	ZIP7	BACILLUS_CEREUS	7	3	7	4209	8300	11048	8225	17868	6997	5911
125	ZIP8	BACILLUS_SUBTILIS	8	3	8	628	369	836	983	1712	725	1668
126	ZIP9	ENTEROCOCCUS_FAECALIS	9	3	9	422	395	658	967	1190	1422	1258
127	ZIP10	ENTEROCOCCUS_FAECIUM	10	3	10	731	391	996	1387	1328	781	1525
128	ZIP12	LACTOBACILLUS_CASEI	12	3	11	8334	14470	21972	19471	18408	8791	4954
129	ZIP14	LACTOBACILLUS_SALIVARIUS	14	3	12	942	495	1009	819	1759	935	1371
130	ZIP15	FUSOBACTERIUM	15	3	13	622	454	656	881	1414	1726	1480
131	ZIP16	BACTEROIDES_PREVOTELLA	16	3	14	16841	26606	30880	27940	26411	12575	5827
132	ZIP17	CLOSTRIDIUM_PERFRINGENS	17	3	15	588	396	1281	1235	1394	1702	1506
133	ZIP18	CLOSTRIDIUM_DIFFICILE	18	3	16	508	333	763	653	1396	1311	981
134	ZIP19	EUBACTERIUM_RECTALE	19	3	17	1091	540	881	1502	1701	874	1654
135	ZIP20	VEILLONELLA	20	3	18	999	881	1011	1490	1879	4100	1608
136	ZIP21		21	4	35	432	253	804	899	1269	1555	1285
137	ZIP14	LACTOBACILLUS_SALIVARIUS	14	3	12	622	366	768	751	0	1422	1448
138	ZIP15	FUSOBACTERIUM	15	3	13	961	575	694	659	1675	1490	1868
139	ZIP16	BACTEROIDES_PREVOTELLA	16	3	14	16223	35717	26739	17769	21422	11674	5614
140	ZIP17	CLOSTRIDIUM_PERFRINGENS	17	3	15	601	380	774	1174	3133	1677	2103
141	ZIP18	CLOSTRIDIUM_DIFFICILE	18	3	16	544	484	522	1012	1158	1156	970
142	ZIP19	EUBACTERIUM_RECTALE	19	3	17	572	438	882	1351	2698	942	1577
143	ZIP20	VEILLONELLA	20	3	18	333	547	353	1640	1867	1284	1611
144	ZIP21		21	4	35	538	290	517	1113	1127	1090	659
145	ZIP22	CLOSTRIDIUM_XIV	22	3	19	648	288	0	826	1898	1123	1338
146	ZIP23		23	4	36	523	237	601	696	1257	936	812
147	ZIP24		24	4	37	496	322	1202	1664	918	751	1018
148	ZIP27		27	4	38	584	353	779	628	1721	1623	1289
149	ZIP28		28	4	39	749	423	1022	714	2679	2186	1441
150	ZIP29		29	4	40	20552	33108	26904	26404	27679	11745	6619
151	ZIP31		31	4	41	660	331	2857	1020	1604	1590	1304
152	ZIP32	BACILLUS_CLAUSII	32	3	20	939	473	7156	1300	1397	1465	1507
153	ZIP22	CLOSTRIDIUM_XIV	22	3	19	1373	291	729	1194	1455	1469	1477
154	ZIP23		23	4	36	343	238	1727	740	719	1066	986
155	ZIP24		24	4	37	641	267	1028	647	1089	1950	966
156	ZIP27		27	4	38	595	854	957	1016	3579	1784	2246
157	ZIP28		28	4	39	527	492	1200	1191	1413	1415	2448
158	ZIP29		29	4	40	15954	21684	31543	24138	27312	9085	5568
159	ZIP31		31	4	41	972	453	1028	1170	1471	5303	1409
160	ZIP32	BACILLUS_CLAUSII	32	3	20	921	245	568	1263	1607	1808	980
161	ZIP33	LACTOBACILLUS_PLANTARUM	33	3	21	1028	558	944	636	1965	1693	1885
162	ZIP34		34	4	42	848	460	1383	1235	1591	1262	949
163	ZIP35	CLOSTRIDIUM_I_II	35	3	22	515	429	634	1739	8595	1811	1670
164	ZIP36	CLOSTRIDIUM_XI	36	3	23	743	453	637	683	1586	2007	1250
165	ZIP37	CLOSTRIDIUM_IX	37	3	24	632	378	826	1144	1632	1998	1357
166	ZIP38	CLOSTRIDIUM_IV_RUMINOCOCCUS_BROMII	38	3	25	720	439	936	1286	1980	755	1665
167	ZIP39	CLOSTRIDIUM_IV_RUMINOCOCCUS_ALBUS	39	3	26	15549	22899	20781	23914	24217	14500	6143
168	ZIP40	CLOSTRIDIUM_IV_FAECALIBACTERIUM_PRAUSNITZII	40	3	27	578	517	929	1464	1571	1875	1701
169	ZIP33	LACTOBACILLUS_PLANTARUM	33	3	21	964	661	560	1142	1874	1950	1729
170	ZIP34		34	4	42	1028	165	368	594	821	1513	970
171	ZIP35	CLOSTRIDIUM_I_II	35	3	22	718	436	679	1386	1294	1626	1425
172	ZIP36	CLOSTRIDIUM_XI	36	3	23	540	325	655	1438	1557	982	7066
173	ZIP37	CLOSTRIDIUM_IX	37	3	24	728	349	802	1157	1672	1651	954
174	ZIP38	CLOSTRIDIUM_IV_RUMINOCOCCUS_BROMII	38	3	25	656	317	808	1310	1785	832	2563
175	ZIP39	CLOSTRIDIUM_IV_RUMINOCOCCUS_ALBUS	39	3	26	13296	14795	20331	25733	21330	9742	6712
176	ZIP40	CLOSTRIDIUM_IV_FAECALIBACTERIUM_PRAUSNITZII	40	3	27	622	381	672	1251	1499	1402	1781
177	ZIP41	CLOSTRIDIUM_IV_OSCILLOSPIRA_GUILLERMONDII	41	3	28	688	344	988	1355	1240	697	1662
178	ZIP42	CYANOBACTERIA_UNIVERSAL	42	3	29	1264	1074	891	794	1076	1381	1206
179	ZIP44		44	4	43	429	274	684	1719	1180	771	945
180	ZIP1B		1B	4	47	521	266	1237	555	1129	700	923
181	ZIP3B		3B	4	48	395	294	749	1038	1340	824	859
182	ZIP5B		5B	4	49	460	409	1233	682	1050	962	847
183	ZIP11B		11B	4	44	1829	229	1019	847	2453	1050	930
184	ZIP13B		13B	4	45	1468	276	744	648	2362	1447	843
185	ZIP41	CLOSTRIDIUM_IV_OSCILLOSPIRA_GUILLERMONDII	41	3	28	591	415	760	1265	1651	1099	1740
186	ZIP42	CYANOBACTERIA_UNIVERSAL	42	3	29	559	378	750	1342	1394	941	637
187	ZIP44		44	4	43	423	252	511	837	1094	1438	861
188	ZIP1B		1B	4	47	448	265	526	887	1166	1477	559
189	ZIP3B		3B	4	48	496	249	688	900	1048	2177	843
190	ZIP5B		5B	4	49	475	410	608	753	1122	1996	1838
191	ZIP11B		11B	4	44	506	327	1003	905	1119	899	1614
192	ZIP13B		13B	4	45	545	244	659	632	762	1198	1540
193	ZIP66	Hybridization c+	66	1	1	60574	62987	62176	57509	60257	61176	63663
194	ZIP63	Ligation c+	63	2	2	561	314	964	1205	1030	1481	1510
195	Blank	Blank	Blank	5	50	527	232	636	716	1327	0	928
196	ZIP66	Hybridization c+	66	1	1	62751	63170	62122	63540	60404	61134	60995
197	ZIP15B		15B	4	46	1121	257	1544	738	1135	743	1192
198	ZIP21B	LACTOBACILLACEAE	21B	3	30	11236	14792	20046	22778	24409	9661	4968
199	ZIP23B	ENTEROBACTERIACEAE	23B	3	31	6359	8401	7734	8931	9327	3731	3264
200	ZIP25B	BIFIDOBACTERIACEAE	25B	3	32	39455	42381	29932	32894	29774	11626	5251
201	ZIP15B		15B	4	46	352	236	702	876	1410	1093	1028
202	ZIP21B	LACTOBACILLACEAE	21B	3	30	9296	14771	14829	22452	19805	9154	5128
203	ZIP23B	ENTEROBACTERIACEAE	23B	3	31	5587	7005	8884	9619	7186	4003	2939
204	ZIP25B	BIFIDOBACTERIACEAE	25B	3	32	32813	36956	31660	36199	24066	10573	5491
205	ZIP66	Hybridization c+	66	1	1	60675	63141	60386	58650	60248	58412	58784
206	Blank	Blank	Blank	5	50	394	342	434	772	1208	1194	1002
207	ZIP63	Ligation c+	63	2	2	1041	423	1392	709	1621	3005	724
208	ZIP66	Hybridization c+	66	1	1	60826	63525	59892	58209	57985	56924	61824

## Sheet: Absolute sensitivity E.coli
Index	ID	Name	Oligo ID	Type	Numeric ID	E. coli 4%	E. coli 1%	E. coli 0.4%	E. coli 0.1%	E. coli 0.04%	E. coli 0.02%
1	ZIP66	Hybridization c+	66	1	1	61499	58686	26041	60364	60342	61549
2	ZIP63	Ligation c+	63	2	2	2349	794	3117	3357	2347	2137
3	Blank	Blank	Blank	5	50	951	629	1073	1048	1275	1153
4	ZIP1		1	4	33	1484	820	1386	2267	1977	1610
5	ZIP2		2	4	34	0	806	4008	2018	1752	1101
6	ZIP3	BIFIDOBACTERIUM_LONGUM	3	3	3	1474	808	1660	1817	1992	1953
7	ZIP4	YERSINIA_ENTEROCOLITICA	4	3	4	1698	1209	1726	1840	2321	2423
8	ZIP5	PROTEUS	5	3	5	1659	814	1568	2237	1954	1865
9	ZIP1		1	4	33	1642	677	2029	2223	1821	2784
10	ZIP2		2	4	34	1350	714	1889	2083	2167	2166
11	ZIP3	BIFIDOBACTERIUM_LONGUM	3	3	3	1422	729	1443	1558	2705	1605
12	ZIP4	YERSINIA_ENTEROCOLITICA	4	3	4	2055	816	7496	1737	2125	2150
13	ZIP5	PROTEUS	5	3	5	2347	925	1071	1329	1339	1251
14	Blank	Blank	Blank	5	50	829	497	944	1076	906	942
15	ZIP63	Ligation c+	63	2	2	2050	644	1591	1437	1668	1631
16	ZIP66	Hybridization c+	66	1	1	60742	58607	62740	58622	60828	60711
17	ZIP6	CAMPYLOBACTER	6	3	6	1545	833	3355	1963	1668	1730
18	ZIP7	BACILLUS_CEREUS	7	3	7	3104	921	1572	1655	2877	2029
19	ZIP8	BACILLUS_SUBTILIS	8	3	8	1007	622	1322	1816	1486	968
20	ZIP9	ENTEROCOCCUS_FAECALIS	9	3	9	1156	696	1286	2459	1352	1767
21	ZIP10	ENTEROCOCCUS_FAECIUM	10	3	10	1634	650	2268	1944	2092	2126
22	ZIP12	LACTOBACILLUS_CASEI	12	3	11	1334	556	1644	1302	1396	2183
23	ZIP14	LACTOBACILLUS_SALIVARIUS	14	3	12	1232	517	2219	1511	1579	2045
24	ZIP15	FUSOBACTERIUM	15	3	13	1332	720	1539	1410	1942	2398
25	ZIP6	CAMPYLOBACTER	6	3	6	1801	612	1452	1470	1729	1575
26	ZIP7	BACILLUS_CEREUS	7	3	7	2095	764	2071	2137	1746	2252
27	ZIP8	BACILLUS_SUBTILIS	8	3	8	1121	531	1031	1853	2963	1449
28	ZIP9	ENTEROCOCCUS_FAECALIS	9	3	9	1110	1849	1072	1245	1704	1456
29	ZIP10	ENTEROCOCCUS_FAECIUM	10	3	10	1418	621	1422	2003	1628	1431
30	ZIP12	LACTOBACILLUS_CASEI	12	3	11	1507	652	1179	990	1321	1911
31	ZIP14	LACTOBACILLUS_SALIVARIUS	14	3	12	1608	925	1418	1480	1652	1715
32	ZIP15	FUSOBACTERIUM	15	3	13	1467	944	1700	1761	1724	1562
33	ZIP16	BACTEROIDES_PREVOTELLA	16	3	14	826	1048	1547	2689	2008	1902
34	ZIP17	CLOSTRIDIUM_PERFRINGENS	17	3	15	2524	1305	1419	3326	1794	2437
35	ZIP18	CLOSTRIDIUM_DIFFICILE	18	3	16	1043	583	1250	1396	1388	1352
36	ZIP19	EUBACTERIUM_RECTALE	19	3	17	2416	939	2686	1557	3199	1760
37	ZIP20	VEILLONELLA	20	3	18	1361	657	2718	1402	2122	1681
38	ZIP21		21	4	35	1258	686	1206	1280	1798	1332
39	ZIP22	CLOSTRIDIUM_XIV	22	3	19	1120	691	1518	1332	1536	1925
40	ZIP23		23	4	36	1565	664	1367	2467	1534	1593
41	ZIP16	BACTEROIDES_PREVOTELLA	16	3	14	1818	854	1968	2376	2963	1936
42	ZIP17	CLOSTRIDIUM_PERFRINGENS	17	3	15	1834	609	1506	2366	2608	817
43	ZIP18	CLOSTRIDIUM_DIFFICILE	18	3	16	1167	596	1057	1531	1746	1000
44	ZIP19	EUBACTERIUM_RECTALE	19	3	17	2194	633	1335	1702	1541	1446
45	ZIP20	VEILLONELLA	20	3	18	1285	744	1339	1645	2225	1677
46	ZIP21		21	4	35	1078	820	1110	1623	1220	1241
47	ZIP22	CLOSTRIDIUM_XIV	22	3	19	984	807	1390	1141	1293	4329
48	ZIP23		23	4	36	1172	714	1457	1985	1265	1371
49	ZIP24		24	4	37	1104	650	1244	2149	2216	1449
50	ZIP27		27	4	38	3533	757	1493	1457	2393	2034
51	ZIP28		28	4	39	1117	808	1513	2672	2388	878
52	ZIP29		29	4	40	1099	893	1579	2461	1627	1830
53	ZIP31		31	4	41	969	943	2841	1349	1438	1608
54	ZIP32	BACILLUS_CLAUSII	32	3	20	1128	671	1171	1533	1824	1456
55	ZIP33	LACTOBACILLUS_PLANTARUM	33	3	21	1332	374	1541	6368	2614	2147
56	ZIP34		34	4	42	1395	892	1365	4511	2364	1528
57	ZIP24		24	4	37	1882	660	1682	4190	1361	1459
58	ZIP27		27	4	38	1933	870	2062	4271	2176	1715
59	ZIP28		28	4	39	1202	727	1197	1930	1331	1498
60	ZIP29		29	4	40	1408	722	1313	1689	1565	1574
61	ZIP31		31	4	41	1312	643	984	1307	1193	1335
62	ZIP32	BACILLUS_CLAUSII	32	3	20	1165	592	1169	1325	1123	1210
63	ZIP33	LACTOBACILLUS_PLANTARUM	33	3	21	1671	880	2860	1911	1929	1988
64	ZIP34		34	4	42	1779	710	1799	1461	1369	1190
65	ZIP35	CLOSTRIDIUM_I_II	35	3	22	1103	1231	1724	2299	2043	1580
66	ZIP36	CLOSTRIDIUM_XI	36	3	23	1171	792	1631	3416	2226	2076
67	ZIP37	CLOSTRIDIUM_IX	37	3	24	1047	757	1420	2252	1703	1643
68	ZIP38	CLOSTRIDIUM_IV_RUMINOCOCCUS_BROMII	38	3	25	1161	794	2057	5045	1525	1555
69	ZIP39	CLOSTRIDIUM_IV_RUMINOCOCCUS_ALBUS	39	3	26	1053	716	2295	3362	1622	1752
70	ZIP40	CLOSTRIDIUM_IV_FAECALIBACTERIUM_PRAUSNITZII	40	3	27	1034	813	1621	2199	1479	2209
71	ZIP41	CLOSTRIDIUM_IV_OSCILLOSPIRA_GUILLERMONDII	41	3	28	1126	733	1439	1740	1599	2431
72	ZIP42	CYANOBACTERIA_UNIVERSAL	42	3	29	1246	737	1927	1793	1581	1761
73	ZIP35	CLOSTRIDIUM_I_II	35	3	22	1384	715	1657	1487	1616	1281
74	ZIP36	CLOSTRIDIUM_XI	36	3	23	1304	640	1248	2283	1498	1268
75	ZIP37	CLOSTRIDIUM_IX	37	3	24	927	699	1261	4493	1480	2400
76	ZIP38	CLOSTRIDIUM_IV_RUMINOCOCCUS_BROMII	38	3	25	1245	719	1629	4446	1552	1696
77	ZIP39	CLOSTRIDIUM_IV_RUMINOCOCCUS_ALBUS	39	3	26	1263	571	1456	2270	1365	1417
78	ZIP40	CLOSTRIDIUM_IV_FAECALIBACTERIUM_PRAUSNITZII	40	3	27	1466	543	1941	1394	1682	1430
79	ZIP41	CLOSTRIDIUM_IV_OSCILLOSPIRA_GUILLERMONDII	41	3	28	1911	661	1159	1502	1225	1560
80	ZIP42	CYANOBACTERIA_UNIVERSAL	42	3	29	1878	553	1975	2208	1430	1378
81	ZIP44		44	4	43	1169	742	1498	1784	2276	1468
82	ZIP1B		1B	4	47	2538	1096	5712	1898	2515	1506
83	ZIP3B		3B	4	48	979	1299	1172	3796	1547	1661
84	ZIP5B		5B	4	49	1409	545	1161	5677	1279	1306
85	ZIP11B		11B	4	44	1280	617	2314	1617	1839	1564
86	ZIP13B		13B	4	45	1887	656	2013	2413	1302	1403
87	ZIP15B		15B	4	46	948	569	1513	3122	1125	1923
88	ZIP21B	LACTOBACILLACEAE	21B	3	30	1712	554	1168	2256	1601	1343
89	ZIP44		44	4	43	1276	621	1669	1722	1417	1246
90	ZIP1B		1B	4	47	1170	686	1163	6367	1342	1078
91	ZIP3B		3B	4	48	993	805	1521	5461	1208	1241
92	ZIP5B		5B	4	49	1146	760	1169	4224	1368	1301
93	ZIP11B		11B	4	44	1428	664	1934	2667	1277	1640
94	ZIP13B		13B	4	45	1153	550	1223	1826	1287	1159
95	ZIP15B		15B	4	46	1268	553	1291	1442	1469	1460
96	ZIP21B	LACTOBACILLACEAE	21B	3	30	1303	941	1129	1245	1143	1368
97	ZIP66	Hybridization c+	66	1	1	61409	61734	61944	59251	58563	59141
98	ZIP63	Ligation c+	63	2	2	2173	645	1664	3271	3123	1491
99	Blank	Blank	Blank	5	50	838	487	1401	895	1165	1004
100	ZIP1		1	4	33	1382	723	2001	1610	3095	1406
101	ZIP2		2	4	34	1850	736	2945	1307	1778	1418
102	ZIP3	BIFIDOBACTERIUM_LONGUM	3	3	3	1345	1223	1460	2439	1647	1742
103	ZIP23B	ENTEROBACTERIACEAE	23B	3	31	46122	32601	17476	28457	23591	6639
104	ZIP25B	BIFIDOBACTERIACEAE	25B	3	32	1458	567	1240	1618	1626	1267
105	ZIP23B	ENTEROBACTERIACEAE	23B	3	31	44165	34234	25791	24609	22739	6525
106	ZIP25B	BIFIDOBACTERIACEAE	25B	3	32	1093	770	1173	2287	1371	1190
107	ZIP1		1	4	33	1970	1206	1553	4412	1804	1502
108	ZIP2		2	4	34	1932	755	1667	2992	1727	1690
109	ZIP3	BIFIDOBACTERIUM_LONGUM	3	3	3	1358	946	2101	2224	1613	1837
110	Blank	Blank	Blank	5	50	902	457	1012	2069	1015	1132
111	ZIP63	Ligation c+	63	2	2	2504	829	1685	1507	1656	1661
112	ZIP66	Hybridization c+	66	1	1	61698	59034	61984	60218	62633	60493
113	ZIP4	YERSINIA_ENTEROCOLITICA	4	3	4	2158	891	2002	2775	2243	2426
114	ZIP5	PROTEUS	5	3	5	1707	1042	1562	1894	2030	1333
115	ZIP6	CAMPYLOBACTER	6	3	6	1436	544	1471	1334	2137	1171
116	ZIP7	BACILLUS_CEREUS	7	3	7	3167	800	1652	1466	3035	1462
117	ZIP8	BACILLUS_SUBTILIS	8	3	8	1015	539	3276	1110	1641	1236
118	ZIP9	ENTEROCOCCUS_FAECALIS	9	3	9	1103	664	1758	1163	2485	1291
119	ZIP10	ENTEROCOCCUS_FAECIUM	10	3	10	1426	1375	1345	2555	992	1495
120	ZIP12	LACTOBACILLUS_CASEI	12	3	11	1379	593	1867	2348	2062	1369
121	ZIP4	YERSINIA_ENTEROCOLITICA	4	3	4	1736	843	1546	2489	2190	1779
122	ZIP5	PROTEUS	5	3	5	747	1389	1394	2807	980	1512
123	ZIP6	CAMPYLOBACTER	6	3	6	1432	603	1297	2054	1415	1107
124	ZIP7	BACILLUS_CEREUS	7	3	7	2793	813	2177	5388	1923	1659
125	ZIP8	BACILLUS_SUBTILIS	8	3	8	2683	670	1171	1381	2711	1323
126	ZIP9	ENTEROCOCCUS_FAECALIS	9	3	9	1086	558	1283	2230	1431	1479
127	ZIP10	ENTEROCOCCUS_FAECIUM	10	3	10	1644	633	1559	1210	1885	1513
128	ZIP12	LACTOBACILLUS_CASEI	12	3	11	2197	902	1682	1371	2383	1675
129	ZIP14	LACTOBACILLUS_SALIVARIUS	14	3	12	1333	885	1513	2022	3099	1769
130	ZIP15	FUSOBACTERIUM	15	3	13	1587	649	1844	1667	1838	1845
131	ZIP16	BACTEROIDES_PREVOTELLA	16	3	14	2733	865	2790	1474	2443	3761
132	ZIP17	CLOSTRIDIUM_PERFRINGENS	17	3	15	2693	679	2331	1933	2494	1732
133	ZIP18	CLOSTRIDIUM_DIFFICILE	18	3	16	1104	574	2372	1235	1558	1476
134	ZIP19	EUBACTERIUM_RECTALE	19	3	17	2374	637	1330	1251	2346	1451
135	ZIP20	VEILLONELLA	20	3	18	1597	701	2037	1672	1921	1641
136	ZIP21		21	4	35	1241	547	1277	1665	1634	1224
137	ZIP14	LACTOBACILLUS_SALIVARIUS	14	3	12	1478	767	1336	4036	958	2008
138	ZIP15	FUSOBACTERIUM	15	3	13	1610	701	1271	3291	1731	2053
139	ZIP16	BACTEROIDES_PREVOTELLA	16	3	14	1817	1059	1616	2369	1898	2547
140	ZIP17	CLOSTRIDIUM_PERFRINGENS	17	3	15	2837	691	1824	2275	1679	1611
141	ZIP18	CLOSTRIDIUM_DIFFICILE	18	3	16	1809	657	1170	3082	1396	1647
142	ZIP19	EUBACTERIUM_RECTALE	19	3	17	2236	663	1123	1953	1587	1422
143	ZIP20	VEILLONELLA	20	3	18	1458	887	1159	1291	1564	1450
144	ZIP21		21	4	35	1119	546	1910	1242	1426	1190
145	ZIP22	CLOSTRIDIUM_XIV	22	3	19	1056	949	1321	1303	1568	1330
146	ZIP23		23	4	36	1145	8356	1545	1497	1670	1504
147	ZIP24		24	4	37	994	683	1532	1350	2314	1169
148	ZIP27		27	4	38	3707	939	1577	1582	2900	1852
149	ZIP28		28	4	39	1246	755	1523	1992	2053	1676
150	ZIP29		29	4	40	1219	779	2612	1567	2390	1688
151	ZIP31		31	4	41	1459	776	994	1094	1859	1351
152	ZIP32	BACILLUS_CLAUSII	32	3	20	1355	524	2313	1237	1592	1277
153	ZIP22	CLOSTRIDIUM_XIV	22	3	19	9283	874	1306	1748	1726	5653
154	ZIP23		23	4	36	943	821	1190	2239	1618	2006
155	ZIP24		24	4	37	987	540	1708	2761	1629	1876
156	ZIP27		27	4	38	3072	2326	1831	3744	1854	1810
157	ZIP28		28	4	39	1861	810	1414	2381	1776	1754
158	ZIP29		29	4	40	1482	4658	1247	1838	1825	866
159	ZIP31		31	4	41	3777	484	1298	1134	1510	2153
160	ZIP32	BACILLUS_CLAUSII	32	3	20	1287	598	1200	1382	1286	1179
161	ZIP33	LACTOBACILLUS_PLANTARUM	33	3	21	1410	1692	1768	2075	2730	2396
162	ZIP34		34	4	42	1264	564	1117	1233	2033	1358
163	ZIP35	CLOSTRIDIUM_I_II	35	3	22	1071	497	2263	1134	2136	1242
164	ZIP36	CLOSTRIDIUM_XI	36	3	23	1088	701	1363	1305	1888	1565
165	ZIP37	CLOSTRIDIUM_IX	37	3	24	2012	683	2055	1279	1950	1533
166	ZIP38	CLOSTRIDIUM_IV_RUMINOCOCCUS_BROMII	38	3	25	1124	731	1433	1407	4098	1488
167	ZIP39	CLOSTRIDIUM_IV_RUMINOCOCCUS_ALBUS	39	3	26	1763	2340	1385	1296	1934	1269
168	ZIP40	CLOSTRIDIUM_IV_FAECALIBACTERIUM_PRAUSNITZII	40	3	27	1223	608	1365	1235	2205	1499
169	ZIP33	LACTOBACILLUS_PLANTARUM	33	3	21	1521	805	1611	1719	2262	2088
170	ZIP34		34	4	42	1007	602	1165	1296	1839	1236
171	ZIP35	CLOSTRIDIUM_I_II	35	3	22	937	620	1488	1943	1799	1624
172	ZIP36	CLOSTRIDIUM_XI	36	3	23	1267	713	1332	3104	1732	1591
173	ZIP37	CLOSTRIDIUM_IX	37	3	24	1384	647	1209	1985	1638	1420
174	ZIP38	CLOSTRIDIUM_IV_RUMINOCOCCUS_BROMII	38	3	25	1537	723	2099	1800	1805	1603
175	ZIP39	CLOSTRIDIUM_IV_RUMINOCOCCUS_ALBUS	39	3	26	1686	624	1273	1501	1547	1471
176	ZIP40	CLOSTRIDIUM_IV_FAECALIBACTERIUM_PRAUSNITZII	40	3	27	1135	1118	1099	4752	1561	1557
177	ZIP41	CLOSTRIDIUM_IV_OSCILLOSPIRA_GUILLERMONDII	41	3	28	1232	1290	1407	1374	2530	2198
178	ZIP42	CYANOBACTERIA_UNIVERSAL	42	3	29	816	593	1220	978	3064	1518
179	ZIP44		44	4	43	1139	542	1187	1086	2157	2119
180	ZIP1B		1B	4	47	1801	898	1112	1071	2392	1381
181	ZIP3B		3B	4	48	14255	527	1923	1098	2101	2306
182	ZIP5B		5B	4	49	1096	482	1760	1445	2013	1463
183	ZIP11B		11B	4	44	1658	1335	1252	1022	2246	1216
184	ZIP13B		13B	4	45	960	708	1259	1100	1847	1274
185	ZIP41	CLOSTRIDIUM_IV_OSCILLOSPIRA_GUILLERMONDII	41	3	28	1189	1646	1313	1359	1939	1691
186	ZIP42	CYANOBACTERIA_UNIVERSAL	42	3	29	1042	550	1263	1087	1851	1423
187	ZIP44		44	4	43	1019	640	1553	1548	1505	1435
188	ZIP1B		1B	4	47	1326	916	960	1522	2416	1421
189	ZIP3B		3B	4	48	1488	541	840	1794	1519	1482
190	ZIP5B		5B	4	49	1509	658	1131	2089	1579	1382
191	ZIP11B		11B	4	44	1911	563	766	1302	1526	1361
192	ZIP13B		13B	4	45	1369	522	2480	2384	1650	1787
193	ZIP66	Hybridization c+	66	1	1	60018	58424	62345	62024	60802	61871
194	ZIP63	Ligation c+	63	2	2	2674	591	1735	1627	2655	2821
195	Blank	Blank	Blank	5	50	1079	630	888	1279	1539	1235
196	ZIP66	Hybridization c+	66	1	1	59899	61442	62343	61081	60702	60151
197	ZIP15B		15B	4	46	2879	789	3928	1595	2317	1273
198	ZIP21B	LACTOBACILLACEAE	21B	3	30	2944	689	1235	1040	2176	1276
199	ZIP23B	ENTEROBACTERIACEAE	23B	3	31	43207	38049	18187	30575	26998	7612
200	ZIP25B	BIFIDOBACTERIACEAE	25B	3	32	1685	1503	2523	1139	2134	1352
201	ZIP15B		15B	4	46	931	591	1160	2082	1894	1668
202	ZIP21B	LACTOBACILLACEAE	21B	3	30	1249	578	1955	1358	1788	1478
203	ZIP23B	ENTEROBACTERIACEAE	23B	3	31	46033	36497	35679	28655	22333	8219
204	ZIP25B	BIFIDOBACTERIACEAE	25B	3	32	1246	649	1203	1797	2037	1743
205	ZIP66	Hybridization c+	66	1	1	62578	61015	58716	60429	62234	60990
206	Blank	Blank	Blank	5	50	885	636	847	1020	1096	1461
207	ZIP63	Ligation c+	63	2	2	2576	844	1471	1512	1871	1282
208	ZIP66	Hybridization c+	66	1	1	60047	58079	58357	60471	62621	62636
