# Supplementary material for: High taxonomic level fingerprint of the human intestinal microbiota by Ligase Detection Reaction - Universal Array approach
Source: BMC Microbiol. 2010 Apr 19;10:116. doi: 10.1186/1471-2180-10-116 (PMC2873488; doi:10.1186/1471-2180-10-116)
Supplement: Additional file 5 — Tests of the HTF-Microbi.Array on faecal samples. Raw data for the experimental characterization of the faecal microbiota of eight healthy young adults. Patient ID and replicate number are reported as the column headers. The file is structured as described above for Additional file 3. [file 1471-2180-10-116-S5.XLS]

## Sheet: Faecal samples data
Index	ID	Name	Oligo ID	Type	Numeric ID	2TO 1	2TO 2	4TO 1	4TO 2	17LOP 1	17LOP 2	9TO 1	9TO 2	15TO 1	15TO 2	1TO 1	1TO 2	5TO 1	5TO 2	16STE 1	16STE 2
1	ZIP66	Hybridization c+	66	1	1	62656	60072	62270	63076	51672	62740	63832	60245	60003	62817	62918	64306	55061	60087	62896	63164
2	ZIP63	Ligation c+	63	2	2	404	35677	301	1197	2699	973	1502	2553	857	590	1425	996	865	680	1662	1267
3	Blank	Blank	Blank	5	50	232	426	164	105	356	202	612	477	217	302	348	384	283	376	392	525
4	ZIP1		1	4	33	374	559	340	855	1914	298	736	564	339	393	380	520	341	483	413	605
5	ZIP2		2	4	34	475	1071	157	132	2244	324	727	567	457	578	465	426	328	478	440	785
6	ZIP3	BIFIDOBACTERIUM_LONGUM	3	3	3	546	831	136	198	880	386	772	1351	421	538	514	572	939	974	614	593
7	ZIP4	YERSINIA_ENTEROCOLITICA	4	3	4	1411	1393	208	359	1162	612	2014	1180	1215	1241	899	989	834	1163	898	1498
8	ZIP5	PROTEUS	5	3	5	2825	895	3241	1759	789	82	3923	1441	2176	2361	1971	1558	615	354	601	1213
9	ZIP1		1	4	33	664	412	139	177	753	337	1685	561	300	397	395	379	354	441	421	505
10	ZIP2		2	4	34	369	471	127	141	1662	436	1104	0	1211	1189	361	382	317	347	358	440
11	ZIP3	BIFIDOBACTERIUM_LONGUM	3	3	3	390	510	160	207	1701	434	585	1067	462	502	476	601	934	749	704	539
12	ZIP4	YERSINIA_ENTEROCOLITICA	4	3	4	622	807	244	327	2050	569	1388	1295	1097	1193	815	1084	819	690	844	1088
13	ZIP5	PROTEUS	5	3	5	774	564	2301	2242	2950	3097	702	606	2080	2342	1754	1522	643	435	588	551
14	Blank	Blank	Blank	5	50	273	370	131	85	948	169	362	401	190	299	303	292	249	429	246	346
15	ZIP63	Ligation c+	63	2	2	871	420	296	342	772	703	1808	825	1154	2814	573	1098	663	628	572	734
16	ZIP66	Hybridization c+	66	1	1	60724	59386	61814	61793	60763	63085	62423	60369	64314	62361	63984	62403	63683	63894	61980	63758
17	ZIP6	CAMPYLOBACTER	6	3	6	367	573	667	1259	423	386	619	691	346	597	493	655	535	450	476	597
18	ZIP7	BACILLUS_CEREUS	7	3	7	185	395	105	1250	1085	251	592	438	280	392	305	451	299	449	366	462
19	ZIP8	BACILLUS_SUBTILIS	8	3	8	416	1938	1231	155	6420	2924	1813	950	837	2049	869	926	662	639	1471	3568
20	ZIP9	ENTEROCOCCUS_FAECALIS	9	3	9	3234	3175	4640	1053	3717	1730	938	399	2282	2906	738	584	439	499	1033	2451
21	ZIP10	ENTEROCOCCUS_FAECIUM	10	3	10	501	778	404	218	1583	116	753	716	694	633	891	1248	884	813	483	685
22	ZIP12	LACTOBACILLUS_CASEI	12	3	11	230	466	120	160	641	236	646	503	283	294	367	434	366	404	423	443
23	ZIP14	LACTOBACILLUS_SALIVARIUS	14	3	12	744	848	239	201	4431	3471	671	639	361	764	1055	1025	504	1641	0	1022
24	ZIP15	FUSOBACTERIUM	15	3	13	5320	1515	1882	1131	1815	5802	1915	1145	3609	5273	2800	2430	1345	894	1507	1165
25	ZIP6	CAMPYLOBACTER	6	3	6	675	405	416	174	477	421	432	475	432	1161	406	441	320	257	301	309
26	ZIP7	BACILLUS_CEREUS	7	3	7	853	449	99	97	709	235	562	1373	237	432	364	336	280	267	336	433
27	ZIP8	BACILLUS_SUBTILIS	8	3	8	1736	663	1321	468	1873	4790	867	763	1021	2024	973	1064	610	400	1190	1567
28	ZIP9	ENTEROCOCCUS_FAECALIS	9	3	9	2299	942	3084	2487	1819	3213	679	599	2106	4394	574	508	395	796	956	737
29	ZIP10	ENTEROCOCCUS_FAECIUM	10	3	10	357	310	300	630	2913	959	539	538	469	364	980	891	603	600	575	675
30	ZIP12	LACTOBACILLUS_CASEI	12	3	11	265	440	121	139	594	235	2023	467	288	429	373	437	349	447	509	418
31	ZIP14	LACTOBACILLUS_SALIVARIUS	14	3	12	420	500	236	255	3009	4041	603	880	564	586	962	1024	601	642	677	1036
32	ZIP15	FUSOBACTERIUM	15	3	13	6410	877	1025	1390	1505	4897	1485	1603	3563	3978	2712	2308	1275	1264	1404	1616
33	ZIP16	BACTEROIDES_PREVOTELLA	16	3	14	36764	40559	13575	5833	23165	35504	34115	38635	24679	44288	42809	35535	37894	45003	3337	11381
34	ZIP17	CLOSTRIDIUM_PERFRINGENS	17	3	15	651	730	449	349	1571	1074	1527	609	823	1298	1086	1278	1077	1123	1365	1590
35	ZIP18	CLOSTRIDIUM_DIFFICILE	18	3	16	224	406	102	137	620	183	507	379	261	300	281	386	294	369	363	525
36	ZIP19	EUBACTERIUM_RECTALE	19	3	17	4750	3900	2461	1421	11877	8208	5432	5338	3065	1395	5263	4667	4710	6003	28018	23376
37	ZIP20	VEILLONELLA	20	3	18	20202	7089	28277	37154	21837	10378	7202	14947	16063	0	34711	39525	7295	9729	6862	9251
38	ZIP21		21	4	35	235	392	120	121	473	978	519	379	207	485	281	339	272	317	606	335
39	ZIP22	CLOSTRIDIUM_XIV	22	3	19	5653	6248	4503	4137	14471	18347	17989	26613	9330	7318	26539	25484	19066	25055	38003	32433
40	ZIP23		23	4	36	215	1247	94	91	449	214	437	500	194	501	223	266	245	277	326	278
41	ZIP16	BACTEROIDES_PREVOTELLA	16	3	14	43118	29583	16089	14530	11799	36779	39852	38051	32053	31373	43179	34044	32020	38437	6107	12878
42	ZIP17	CLOSTRIDIUM_PERFRINGENS	17	3	15	1053	723	458	504	1104	1204	1173	3462	1037	1011	1093	1147	976	790	1045	1300
43	ZIP18	CLOSTRIDIUM_DIFFICILE	18	3	16	267	352	116	120	558	205	495	409	228	311	269	351	289	299	352	398
44	ZIP19	EUBACTERIUM_RECTALE	19	3	17	3607	1323	2003	1964	9409	14319	4389	4230	4568	2302	5058	4644	4625	5294	27494	20050
45	ZIP20	VEILLONELLA	20	3	18	6783	3719	24176	42978	11407	28490	5100	11961	16741	11837	38439	36551	6706	5064	7025	8784
46	ZIP21		21	4	35	245	361	95	104	459	240	567	417	256	262	267	354	268	413	370	357
47	ZIP22	CLOSTRIDIUM_XIV	22	3	19	5609	4819	3627	4370	15305	18602	18589	28100	8977	6061	24694	24583	18106	21923	43786	36297
48	ZIP23		23	4	36	303	311	82	73	611	182	615	359	220	266	233	312	272	424	295	378
49	ZIP24		24	4	37	200	331	100	103	307	176	679	658	195	263	234	353	274	321	693	590
50	ZIP27		27	4	38	1119	545	422	434	1250	445	1360	779	743	1216	1092	1310	1237	1184	599	1351
51	ZIP28		28	4	39	321	413	307	709	731	311	672	421	334	597	349	440	301	443	386	474
52	ZIP29		29	4	40	297	658	125	264	866	317	758	465	360	931	1605	584	511	700	1087	1018
53	ZIP31		31	4	41	758	783	181	310	444	212	574	418	514	777	447	475	359	403	479	458
54	ZIP32	BACILLUS_CLAUSII	32	3	20	20965	3731	12368	7658	17510	11345	7037	6342	11039	0	9126	7605	3916	5094	6068	6735
55	ZIP33	LACTOBACILLUS_PLANTARUM	33	3	21	6917	1163	1664	1245	6895	6935	2332	845	4091	4793	2166	1634	700	856	1827	477
56	ZIP34		34	4	42	16580	2832	6427	4794	2961	10666	4538	1084	5749	9442	5231	3584	1995	2299	2969	5983
57	ZIP24		24	4	37	283	425	85	85	376	230	585	444	215	296	236	277	244	251	298	342
58	ZIP27		27	4	38	1082	582	309	500	593	719	1388	761	876	1040	1078	1140	1098	1379	792	2024
59	ZIP28		28	4	39	239	473	144	125	703	724	700	5653	262	325	282	388	308	325	381	416
60	ZIP29		29	4	40	347	624	126	168	1210	313	595	652	436	394	521	530	483	571	1034	1082
61	ZIP31		31	4	41	646	306	183	205	589	381	561	470	454	1100	416	453	284	401	408	458
62	ZIP32	BACILLUS_CLAUSII	32	3	20	7800	2613	8644	7760	4385	22061	4364	6125	10362	13629	9473	7154	3732	4844	6407	7060
63	ZIP33	LACTOBACILLUS_PLANTARUM	33	3	21	1597	695	1020	1443	2479	9458	1212	1887	4825	6197	2017	1552	689	795	1654	1110
64	ZIP34		34	4	42	2353	1477	2165	1950	1047	12265	9128	884	5677	8674	4838	3646	1876	1136	4002	2474
65	ZIP35	CLOSTRIDIUM_I_II	35	3	22	1637	1022	155	373	955	403	1944	2443	1330	1554	535	722	699	766	0	936
66	ZIP36	CLOSTRIDIUM_XI	36	3	23	429	477	171	226	1215	463	617	756	412	625	508	693	451	572	594	1022
67	ZIP37	CLOSTRIDIUM_IX	37	3	24	7230	821	10394	7599	6797	2403	1917	1280	2397	2165	12049	8502	7418	9662	2417	5293
68	ZIP38	CLOSTRIDIUM_IV_RUMINOCOCCUS_BROMII	38	3	25	6169	2190	990	907	2257	1341	7259	6610	5146	3478	2925	2700	2708	3207	0	2362
69	ZIP39	CLOSTRIDIUM_IV_RUMINOCOCCUS_ALBUS	39	3	26	8210	1292	2648	1667	7975	6092	3176	4640	3828	0	7052	6515	1498	2078	281	253
70	ZIP40	CLOSTRIDIUM_IV_FAECALIBACTERIUM_PRAUSNITZII	40	3	27	10970	3655	6653	6387	28922	22777	13514	17047	5352	3361	24646	19547	11206	17575	42377	35229
71	ZIP41	CLOSTRIDIUM_IV_OSCILLOSPIRA_GUILLERMONDII	41	3	28	4813	4344	1906	874	1358	1381	4623	6089	3878	3022	1781	1680	2922	2678	4575	2506
72	ZIP42	CYANOBACTERIA_UNIVERSAL	42	3	29	979	966	3957	2360	1719	1314	2808	4342	596	614	6426	3875	2047	3195	0	2657
73	ZIP35	CLOSTRIDIUM_I_II	35	3	22	1488	979	184	207	1500	441	1836	2207	1559	1354	463	552	520	615	528	719
74	ZIP36	CLOSTRIDIUM_XI	36	3	23	381	486	188	179	563	767	715	705	402	473	473	493	360	441	759	997
75	ZIP37	CLOSTRIDIUM_IX	37	3	24	6905	1216	8250	10051	1646	8385	3055	1268	3246	4128	10691	10219	7389	9504	3851	4435
76	ZIP38	CLOSTRIDIUM_IV_RUMINOCOCCUS_BROMII	38	3	25	8295	2414	867	1064	1546	1751	7861	7840	5357	6321	2712	2646	2672	3311	1635	2409
77	ZIP39	CLOSTRIDIUM_IV_RUMINOCOCCUS_ALBUS	39	3	26	6891	1299	1880	1699	3845	11227	4306	4731	3952	5266	7737	6140	1451	1465	495	1871
78	ZIP40	CLOSTRIDIUM_IV_FAECALIBACTERIUM_PRAUSNITZII	40	3	27	7617	3492	5386	5364	18524	24919	11993	17961	6096	5926	23525	18526	11707	14087	47218	36807
79	ZIP41	CLOSTRIDIUM_IV_OSCILLOSPIRA_GUILLERMONDII	41	3	28	3467	3339	897	695	1407	1419	4996	7022	4044	2932	1701	1593	2998	3788	4496	2583
80	ZIP42	CYANOBACTERIA_UNIVERSAL	42	3	29	504	1222	2041	1493	1466	1507	2850	3156	636	604	6352	4920	2764	3552	2838	2882
81	ZIP44		44	4	43	261	329	104	461	353	204	1739	433	198	276	310	689	252	295	2621	460
82	ZIP1B		1B	4	47	612	343	148	165	778	260	4360	370	359	370	371	532	487	1169	735	531
83	ZIP3B		3B	4	48	186	312	97	107	489	249	1838	327	187	489	1372	513	388	339	411	410
84	ZIP5B		5B	4	49	203	321	82	98	1820	194	1272	378	228	441	261	402	305	330	986	376
85	ZIP11B		11B	4	44	359	350	216	167	753	230	1162	533	367	376	376	339	368	436	406	317
86	ZIP13B		13B	4	45	521	512	110	155	755	321	833	469	521	212	318	362	324	536	329	627
87	ZIP15B		15B	4	46	240	331	127	94	348	153	525	759	212	225	242	320	245	248	357	277
88	ZIP21B	LACTOBACILLACEAE	21B	3	30	8078	1086	3779	829	2339	8940	3485	831	1526	1838	3614	2643	1629	1959	1315	1037
89	ZIP44		44	4	43	233	389	133	83	377	355	966	364	166	188	220	317	237	319	325	366
90	ZIP1B		1B	4	47	409	442	181	130	546	387	679	420	457	416	544	973	441	338	425	434
91	ZIP3B		3B	4	48	197	359	165	73	503	226	485	532	160	316	182	271	205	793	286	342
92	ZIP5B		5B	4	49	228	376	131	98	401	244	464	525	196	264	349	309	256	391	361	327
93	ZIP11B		11B	4	44	419	356	277	159	392	305	600	1737	361	431	358	417	314	408	924	423
94	ZIP13B		13B	4	45	390	427	115	105	516	291	564	338	597	366	279	329	249	1152	348	224
95	ZIP15B		15B	4	46	192	326	131	207	336	145	13481	975	166	245	204	305	211	286	339	294
96	ZIP21B	LACTOBACILLACEAE	21B	3	30	2426	726	1818	990	2337	9962	2602	1775	2800	3511	3438	2628	1689	0	1790	0
97	ZIP66	Hybridization c+	66	1	1	60538	61821	61634	60751	57921	62317	62193	62547	56017	61526	56376	62887	63834	61420	61360	62829
98	ZIP63	Ligation c+	63	2	2	828	628	359	339	1445	444	1315	680	829	491	825	1072	979	895	2241	922
99	Blank	Blank	Blank	5	50	235	308	143	91	437	222	997	415	183	399	238	430	351	313	0	406
100	ZIP1		1	4	33	410	541	149	170	1174	314	851	591	410	519	363	464	343	419	633	501
101	ZIP2		2	4	34	630	432	135	164	5550	305	1452	563	446	608	386	875	353	397	238	423
102	ZIP3	BIFIDOBACTERIUM_LONGUM	3	3	3	472	471	192	189	816	1216	771	907	323	556	520	680	872	1120	474	608
103	ZIP23B	ENTEROBACTERIACEAE	23B	3	31	1977	2592	152	163	543	514	1016	769	551	844	481	654	557	869	1299	1286
104	ZIP25B	BIFIDOBACTERIACEAE	25B	3	32	1250	589	680	496	1066	3639	1189	433	618	485	529	803	529	712	1411	1607
105	ZIP23B	ENTEROBACTERIACEAE	23B	3	31	1930	2343	179	215	636	439	990	888	1033	851	511	614	485	602	1446	1263
106	ZIP25B	BIFIDOBACTERIACEAE	25B	3	32	1220	552	568	522	1213	4309	1402	835	633	892	866	733	517	645	1571	1066
107	ZIP1		1	4	33	416	514	228	126	758	325	1718	1168	377	311	344	646	321	404	519	433
108	ZIP2		2	4	34	661	447	161	132	822	462	626	526	485	982	356	390	272	638	474	433
109	ZIP3	BIFIDOBACTERIUM_LONGUM	3	3	3	403	539	139	161	614	379	1488	687	442	642	486	492	860	777	532	485
110	Blank	Blank	Blank	5	50	300	411	155	88	527	151	563	447	215	294	280	317	253	264	322	286
111	ZIP63	Ligation c+	63	2	2	638	452	236	281	576	845	1315	525	985	527	706	752	794	823	799	1208
112	ZIP66	Hybridization c+	66	1	1	64514	61314	61400	61993	59553	64239	62248	58538	62588	60669	64631	63177	63213	62214	63761	62497
113	ZIP4	YERSINIA_ENTEROCOLITICA	4	3	4	1936	1035	300	370	1005	562	2233	1501	937	1273	1001	1405	853	924	885	1867
114	ZIP5	PROTEUS	5	3	5	3417	499	3456	1855	4670	786	1169	469	1798	0	2268	1617	672	825	543	1527
115	ZIP6	CAMPYLOBACTER	6	3	6	650	395	502	153	846	262	1233	503	353	528	454	1399	344	349	334	544
116	ZIP7	BACILLUS_CEREUS	7	3	7	217	418	112	104	723	370	921	723	239	457	286	572	295	367	282	398
117	ZIP8	BACILLUS_SUBTILIS	8	3	8	3022	730	256	448	3738	2822	1333	1278	1184	0	563	1715	702	651	268	1191
118	ZIP9	ENTEROCOCCUS_FAECALIS	9	3	9	4676	1232	4545	2385	3540	2624	1007	392	1538	0	669	612	361	547	168	730
119	ZIP10	ENTEROCOCCUS_FAECIUM	10	3	10	656	428	426	286	1640	1104	884	594	326	368	658	854	501	679	759	582
120	ZIP12	LACTOBACILLUS_CASEI	12	3	11	190	478	135	147	617	241	843	665	237	323	329	490	333	379	1248	505
121	ZIP4	YERSINIA_ENTEROCOLITICA	4	3	4	2196	1049	250	354	907	563	1436	1563	1048	1392	880	1006	710	913	807	1544
122	ZIP5	PROTEUS	5	3	5	3617	766	2182	2284	515	3015	1184	1037	2134	2407	2035	1565	368	718	719	1899
123	ZIP6	CAMPYLOBACTER	6	3	6	714	409	375	104	421	405	651	441	358	354	379	432	271	333	311	554
124	ZIP7	BACILLUS_CEREUS	7	3	7	217	369	109	106	757	269	591	528	233	316	271	327	257	494	401	350
125	ZIP8	BACILLUS_SUBTILIS	8	3	8	3661	570	550	160	261	5820	2850	680	975	2130	1029	928	545	593	1289	3363
126	ZIP9	ENTEROCOCCUS_FAECALIS	9	3	9	5226	904	3509	671	307	3632	1029	610	2547	5140	591	570	398	520	861	829
127	ZIP10	ENTEROCOCCUS_FAECIUM	10	3	10	365	639	215	162	744	868	1029	532	481	552	869	442	851	737	526	964
128	ZIP12	LACTOBACILLUS_CASEI	12	3	11	354	392	132	177	593	127	856	510	548	383	411	569	407	485	620	546
129	ZIP14	LACTOBACILLUS_SALIVARIUS	14	3	12	894	866	222	256	7754	3130	845	0	766	853	1114	1165	538	704	0	1044
130	ZIP15	FUSOBACTERIUM	15	3	13	7056	765	2084	1106	14364	2531	1732	2260	3512	0	3326	2382	1356	1782	993	1539
131	ZIP16	BACTEROIDES_PREVOTELLA	16	3	14	50223	30094	18550	14394	41411	23314	35455	46623	29209	0	46215	35024	27679	41795	2314	5201
132	ZIP17	CLOSTRIDIUM_PERFRINGENS	17	3	15	1167	569	500	471	1700	1055	4803	880	880	715	1201	1443	607	1119	1141	1078
133	ZIP18	CLOSTRIDIUM_DIFFICILE	18	3	16	257	392	79	104	1466	231	553	325	407	352	751	774	292	324	257	441
134	ZIP19	EUBACTERIUM_RECTALE	19	3	17	4398	1895	2526	1901	9438	12110	5091	4599	3489	1418	5144	4620	3133	5823	30234	18821
135	ZIP20	VEILLONELLA	20	3	18	18298	4764	26176	42250	28520	30462	12421	4235	14587	0	39551	37726	2086	8208	8946	5443
136	ZIP21		21	4	35	205	6566	97	108	728	185	730	354	264	298	258	409	267	294	210	436
137	ZIP14	LACTOBACILLUS_SALIVARIUS	14	3	12	912	940	231	201	3904	4117	839	1440	509	587	1087	1008	409	651	1246	1190
138	ZIP15	FUSOBACTERIUM	15	3	13	7971	1389	1309	408	1751	6901	3147	1101	4027	5023	3181	2325	645	1791	1446	2362
139	ZIP16	BACTEROIDES_PREVOTELLA	16	3	14	55075	33634	10256	3925	15634	34632	39742	42514	34656	32596	43591	35526	23281	46157	6745	12107
140	ZIP17	CLOSTRIDIUM_PERFRINGENS	17	3	15	1160	859	395	587	802	1257	1409	977	897	945	1208	1211	575	1173	1014	1416
141	ZIP18	CLOSTRIDIUM_DIFFICILE	18	3	16	3268	524	116	166	435	254	597	472	304	288	242	384	607	316	384	465
142	ZIP19	EUBACTERIUM_RECTALE	19	3	17	4719	1018	1958	757	7013	14514	5344	4484	3588	2381	4858	4927	3925	6455	26302	25604
143	ZIP20	VEILLONELLA	20	3	18	8273	2104	19931	30499	5059	31957	13733	2319	17900	14439	37878	37409	3783	9663	7143	0
144	ZIP21		21	4	35	251	363	357	128	478	263	1133	428	190	297	269	347	299	326	385	482
145	ZIP22	CLOSTRIDIUM_XIV	22	3	19	5843	4908	5238	4042	28765	15021	21994	27773	7194	6309	32249	28908	19448	30866	31645	36260
146	ZIP23		23	4	36	183	317	83	95	1191	162	585	604	414	267	245	447	263	336	3721	425
147	ZIP24		24	4	37	170	349	99	80	401	186	639	472	240	274	298	467	347	435	604	521
148	ZIP27		27	4	38	1067	449	407	458	1294	516	1084	766	982	542	1154	1450	752	1880	737	787
149	ZIP28		28	4	39	442	543	88	125	1088	371	706	362	325	441	329	678	422	467	583	662
150	ZIP29		29	4	40	498	905	150	164	13009	294	805	1319	379	446	926	740	447	646	356	1062
151	ZIP31		31	4	41	1455	470	240	223	1085	333	733	4871	423	912	481	582	318	391	454	505
152	ZIP32	BACILLUS_CLAUSII	32	3	20	22792	7512	8712	3725	22935	21390	6273	1690	10074	17018	9807	6773	0	4673	0	6518
153	ZIP22	CLOSTRIDIUM_XIV	22	3	19	5940	6883	3991	3157	20121	18306	19047	28514	8773	7701	26958	24715	14655	25777	43327	41640
154	ZIP23		23	4	36	207	360	141	78	608	173	681	562	272	260	218	312	260	272	300	317
155	ZIP24		24	4	37	264	364	128	77	438	207	657	2252	205	282	233	344	245	279	297	319
156	ZIP27		27	4	38	1091	592	249	202	612	738	1516	882	900	1118	1055	1278	695	1177	677	1405
157	ZIP28		28	4	39	312	616	127	177	580	255	799	521	339	334	697	360	395	432	417	440
158	ZIP29		29	4	40	411	767	149	195	621	166	514	567	316	528	490	632	837	622	1155	1128
159	ZIP31		31	4	41	869	705	175	139	504	207	653	521	610	1163	406	466	360	412	471	863
160	ZIP32	BACILLUS_CLAUSII	32	3	20	17992	10789	8521	2751	5939	23649	10091	0	11426	15777	9303	7254	0	5119	4540	8690
161	ZIP33	LACTOBACILLUS_PLANTARUM	33	3	21	5968	959	1668	1612	12427	1298	1212	861	2125	0	2590	1885	464	1029	1004	1570
162	ZIP34		34	4	42	13562	1590	6197	3683	22896	1747	1539	1289	2899	0	5219	3069	939	2018	1292	1122
163	ZIP35	CLOSTRIDIUM_I_II	35	3	22	1277	1278	168	338	1168	422	1890	2613	1269	1179	569	805	526	976	1615	853
164	ZIP36	CLOSTRIDIUM_XI	36	3	23	806	535	177	192	1673	561	819	707	392	683	609	757	354	512	706	611
165	ZIP37	CLOSTRIDIUM_IX	37	3	24	5797	876	12832	8277	19380	4205	1729	1036	3113	0	11815	9777	5202	9510	0	0
166	ZIP38	CLOSTRIDIUM_IV_RUMINOCOCCUS_BROMII	38	3	25	8172	4400	1219	1042	3471	1651	5867	9234	5924	4627	2859	2796	1983	3611	2471	2530
167	ZIP39	CLOSTRIDIUM_IV_RUMINOCOCCUS_ALBUS	39	3	26	7175	4161	2633	1198	29920	10198	3594	2504	3883	5516	8596	6202	653	1928	583	822
168	ZIP40	CLOSTRIDIUM_IV_FAECALIBACTERIUM_PRAUSNITZII	40	3	27	10881	8945	6417	4717	47099	22968	11425	14671	6309	5336	23127	18746	8647	16681	32017	36021
169	ZIP33	LACTOBACILLUS_PLANTARUM	33	3	21	6977	3006	1595	644	16569	8215	1825	874	4230	7770	2074	1782	467	810	1331	1012
170	ZIP34		34	4	42	15537	4898	7183	772	17154	10966	2750	1391	6351	9658	5418	3919	819	2047	1848	6141
171	ZIP35	CLOSTRIDIUM_I_II	35	3	22	1556	1475	204	418	837	753	1692	2945	1488	1464	1472	702	452	726	269	1308
172	ZIP36	CLOSTRIDIUM_XI	36	3	23	414	567	232	164	713	727	735	637	392	531	471	552	481	550	247	1237
173	ZIP37	CLOSTRIDIUM_IX	37	3	24	6847	1598	8544	5622	2291	8270	2362	1087	3229	4719	11477	10402	5138	9345	2062	5893
174	ZIP38	CLOSTRIDIUM_IV_RUMINOCOCCUS_BROMII	38	3	25	6698	4755	888	666	1318	756	7678	7295	5694	6685	3081	3158	2283	3548	1769	2687
175	ZIP39	CLOSTRIDIUM_IV_RUMINOCOCCUS_ALBUS	39	3	26	5795	2488	1776	568	4104	14614	3985	2709	4055	4833	7506	5570	951	2152	289	384
176	ZIP40	CLOSTRIDIUM_IV_FAECALIBACTERIUM_PRAUSNITZII	40	3	27	6305	6321	4605	4649	23061	28738	12204	17188	6431	6227	23016	18983	10913	18786	41727	33390
177	ZIP41	CLOSTRIDIUM_IV_OSCILLOSPIRA_GUILLERMONDII	41	3	28	4588	4418	2259	857	2173	937	4477	6932	3420	2751	2208	2255	2712	4376	4527	2848
178	ZIP42	CYANOBACTERIA_UNIVERSAL	42	3	29	755	725	3629	1974	2471	694	2709	4245	609	600	7531	6032	2204	3378	2487	2573
179	ZIP44		44	4	43	216	335	104	84	682	207	650	1242	437	274	276	491	269	435	744	396
180	ZIP1B		1B	4	47	669	381	416	173	991	229	651	707	294	538	735	637	394	505	7289	507
181	ZIP3B		3B	4	48	277	357	131	84	468	344	675	14959	178	244	215	534	655	408	778	1065
182	ZIP5B		5B	4	49	204	382	112	87	383	333	616	823	216	222	2102	617	301	480	371	373
183	ZIP11B		11B	4	44	259	582	146	109	752	1990	871	501	329	273	7284	866	357	880	430	545
184	ZIP13B		13B	4	45	1095	565	120	107	1135	279	699	427	226	323	341	525	327	346	384	427
185	ZIP41	CLOSTRIDIUM_IV_OSCILLOSPIRA_GUILLERMONDII	41	3	28	5107	5392	1869	601	2894	1340	3172	7009	3646	4202	1801	1501	2318	4410	3566	2994
186	ZIP42	CYANOBACTERIA_UNIVERSAL	42	3	29	913	1374	3940	1337	2556	1248	2652	3903	585	614	6187	4644	1597	3887	3177	2874
187	ZIP44		44	4	43	490	387	99	88	1906	775	503	382	191	273	206	398	268	624	323	443
188	ZIP1B		1B	4	47	459	514	175	157	481	409	1519	579	539	456	1216	603	265	486	18807	637
189	ZIP3B		3B	4	48	241	394	215	112	464	258	602	415	178	211	230	375	282	223	836	433
190	ZIP5B		5B	4	49	224	414	241	118	420	252	602	355	184	242	276	372	259	334	319	532
191	ZIP11B		11B	4	44	329	416	211	188	649	283	770	446	411	399	408	525	406	511	509	628
192	ZIP13B		13B	4	45	277	470	183	137	717	378	2185	547	303	424	284	430	393	403	593	401
193	ZIP66	Hybridization c+	66	1	1	38770	59738	61607	61795	57974	62095	63382	60842	62073	63357	63854	62952	62976	60766	62463	64313
194	ZIP63	Ligation c+	63	2	2	630	731	270	826	1387	274	1430	3293	853	498	611	980	461	890	591	832
195	Blank	Blank	Blank	5	50	292	388	190	111	352	205	899	507	236	327	422	524	295	347	524	389
196	ZIP66	Hybridization c+	66	1	1	57190	58357	63085	62788	61610	63690	62898	54135	64544	64173	62222	64231	62024	63245	61819	62619
197	ZIP15B		15B	4	46	326	507	95	105	650	740	660	820	229	260	280	583	255	303	1828	457
198	ZIP21B	LACTOBACILLACEAE	21B	3	30	5679	2241	4221	721	20936	2973	685	0	3704	1817	3537	2473	563	2127	0	1240
199	ZIP23B	ENTEROBACTERIACEAE	23B	3	31	1634	3047	3825	249	665	489	1010	1012	977	867	504	778	462	536	0	1350
200	ZIP25B	BIFIDOBACTERIACEAE	25B	3	32	1204	905	757	231	10366	2514	1442	659	464	537	847	875	337	375	953	1155
201	ZIP15B		15B	4	46	244	439	73	89	376	322	650	353	204	227	10243	485	271	300	439	466
202	ZIP21B	LACTOBACILLACEAE	21B	3	30	7685	4591	3571	893	21309	8024	1312	3082	5748	2436	4446	2608	576	2046	1211	0
203	ZIP23B	ENTEROBACTERIACEAE	23B	3	31	1777	3059	143	265	539	609	814	1056	830	927	490	719	622	667	1249	1345
204	ZIP25B	BIFIDOBACTERIACEAE	25B	3	32	1182	1318	783	204	2407	3758	819	781	370	1017	772	0	409	760	0	0
205	ZIP66	Hybridization c+	66	1	1	64516	62606	63616	61302	57748	61502	62063	61933	58444	62925	62497	63026	63974	62613	63591	63625
206	Blank	Blank	Blank	5	50	338	618	168	166	721	195	827	364	253	283	265	435	274	282	0	506
207	ZIP63	Ligation c+	63	2	2	721	1098	216	208	758	871	24231	1042	1162	588	685	880	553	904	26618	1225
208	ZIP66	Hybridization c+	66	1	1	62918	52870	61666	62540	59161	64675	62781	60908	61548	64348	63389	63637	63255	64400	61589	64303
